# Supplementary material for: The HtrA chaperone monitors sortase-assembled pilus biogenesis in Enterococcus faecalis
Source: PLoS Genet. 2024 Aug 5;20(8):e1011071. doi: 10.1371/journal.pgen.1011071 (PMC11326707; doi:10.1371/journal.pgen.1011071)
Supplement: S4 Table — RNA-Seq of cells harvested at mid-log exponential phase incubated in TSB medium supplemented with glucose. (XLSX) [file pgen.1011071.s010.xlsx]

## Sheet: WT vs ∆htrA
RNA-Seq results comparing WT OG1RF and ∆htrA. Genes with significant differences in abundance mRNA were determined using a P value and false discovery rate (FDR) cut-off of 0.05. The log2FC represents the log2 change between biological triplicates of ∆htrA compared to WT OG1RF when grown to mid-log phase in TSB supplemented with glucose.
OG1RF Locus Tag	OG1RF Old Locus Tag	logFC	P Value	FDR	Gene	Annotation
OG1RF_RS05360	OG1RF_11031	3.1	2.22046e-16	2.9e-13		hypothetical protein
OG1RF_RS05365	OG1RF_11032	2.8	2.59839e-14	2.2e-11		hypothetical protein
OG1RF_RS09915	OG1RF_11938	-1.5	3.4058e-05	0.022		flavocytochrome c
OG1RF_RS11805	OG1RF_12305	-8.9	1.13144e-38	2.9e-35	htrA	trypsin-like peptidase domain-containing protein
OG1RF_RS12475	OG1RF_12441	-1.5	9.20221e-05	0.048		hypothetical protein

## Sheet: WT vs ∆srtA 
RNA-Seq results comparing WT OG1RF and ∆srtA. Genes with significant differences in abundance mRNA were determined using a P value and false discovery rate (FDR) cut-off of 0.05. The log2FC represents the log2 change between biological triplicates of ∆srtA compared to WT OG1RF when grown to mid-log phase in TSB supplemented with glucose.
OG1RF Locus Tag	OG1RF Old Locus Tag	logFC	P Value	FDR	Gene	Annotation
OG1RF_RS00135	OG1RF_10026	-1.9	4.64152e-05	0.017	malX	PTS maltose transporter subunit IICB
OG1RF_RS00495	OG1RF_10099	3.5	1.04988e-06	0.00091	arcA	arginine deiminase
OG1RF_RS00500	OG1RF_10100	3.3	6.90454e-06	0.003	arcB	ornithine carbamoyltransferase
OG1RF_RS00505	OG1RF_10101	2.6	7.75453e-07	0.00091	arcC	carbamate kinase
OG1RF_RS01320	OG1RF_10235	-1.6	4.56572e-06	0.0029	celB	PTS sugar transporter subunit IIC
OG1RF_RS01630	OG1RF_10296	-1.4	0.000131613	0.031	mtlA2	PTS mannitol transporter subunit IICBA
OG1RF_RS01735	OG1RF_10317	-1.6	8.41479e-05	0.027	dctM	TRAP transporter large permease
OG1RF_RS01855	OG1RF_10341	-1.9	0.000223733	0.048		PTS system mannose/fructose/sorbose familytransporter subunit IID
OG1RF_RS05915	OG1RF_11140	1.9	5.64744e-06	0.0029	mgtA2	magnesium-translocating P-type ATPase
OG1RF_RS07850	OG1RF_11529	1.2	0.000131159	0.031	fsrA	response regulator FsrA; Predicted TCS (RR)
OG1RF_RS11675	OG1RF_12280	-1.5	0.000114712	0.031		putative allantoin permease
OG1RF_RS11920	OG1RF_12327	-10	6.68259e-58	1.7e-54	srtA	class A sortase

## Sheet: WT vs ∆srtA∆htrA
RNA-Seq results comparing WT OG1RF and ∆srtA ∆htrA. Genes with significant differences in abundance mRNA were determined using a P value and false discovery rate (FDR) cut-off of 0.05. The log2FC represents the log2 change between biological triplicates of ∆srtA∆htrA compared to WT OG1RF when grown to mid-log phase in TSB supplemented with glucose.
OG1RF Locus Tag	OG1RF Old Locus Tag	logFC	P Value	FDR	Gene	Annotation
OG1RF_RS00125	OG1RF_10024	1.7	7.77614e-05	0.0018		hypothetical protein
OG1RF_RS00205	OG1RF_10040	1.2	0.000139975	0.0029		PIN/TRAM domain-containing protein
OG1RF_RS00210	OG1RF_10041	1.1	0.000291971	0.0053	ispF	2-C-methyl-D-erythritol 2,4-cyclodiphosphatesynthase
OG1RF_RS00290	OG1RF_10057	-1.2	0.00154393	0.019		peptide ABC transporter substrate-bindingprotein
OG1RF_RS00305	OG1RF_10060	-1.4	0.000221096	0.0041	ruvA	Holliday junction branch migration protein RuvA
OG1RF_RS00310	OG1RF_10061	-1.1	0.00108459	0.014	ruvB	Holliday junction branch migration DNA helicaseRuvB
OG1RF_RS00410	OG1RF_10082	-1.2	0.00301262	0.031		helix-turn-helix domain-containing protein
OG1RF_RS00490	OG1RF_10098	1.7	0.000426496	0.0071	argR	ArgR family transcriptional regulator
OG1RF_RS00495	OG1RF_10099	3.7	4.83702e-07	2.5e-05	arcA	arginine deiminase
OG1RF_RS00500	OG1RF_10100	3.5	1.86428e-06	8e-05	arcB	ornithine carbamoyltransferase
OG1RF_RS00505	OG1RF_10101	2.3	1.27329e-05	0.00038	arcC	carbamate kinase
OG1RF_RS00510	OG1RF_10102	1.7	0.000413108	0.007	ntcA	Crp/Fnr family transcriptional regulator
OG1RF_RS00565	OG1RF_10113	-1.2	0.00419289	0.04		ATP-binding protein
OG1RF_RS00685	OG1RF_10136	-2	8.20668e-09	6.2e-7		iron-hydroxamate ABC transportersubstrate-binding protein
OG1RF_RS00905	OG1RF_10180	-1.7	3.84044e-06	0.00015		DUF819 family protein
OG1RF_RS00910	OG1RF_10181	-1.7	1.2474e-05	0.00038		amidohydrolase
OG1RF_RS00915	OG1RF_10182	-1.5	0.000171043	0.0035		energy-coupling factor ABC transporterATP-binding protein
OG1RF_RS00985	OG1RF_10197	1.4	0.000227754	0.0042	amiD	glucosaminidase domain-containing protein
OG1RF_RS00990	OG1RF_10198	-1.4	0.000544079	0.0087	aldA	aldehyde dehydrogenase family protein
OG1RF_RS01040	OG1RF_10208	1.1	0.00245731	0.027	hpt	hypoxanthine phosphoribosyltransferase
OG1RF_RS01045	OG1RF_10209	1.2	0.000588452	0.0091	ftsH	ATP-dependent zinc metalloprotease FtsH
OG1RF_RS01230	OG1RF_10218	-0.95	0.00573859	0.049		alpha/beta hydrolase
OG1RF_RS01250	OG1RF_10222	-1.3	0.00267103	0.029		HD domain-containing protein
OG1RF_RS01255	OG1RF_10223	-2.1	8.673e-07	4.2e-05		cation diffusion facilitator family transporter
OG1RF_RS01260	OG1RF_10224	-1.6	7.78044e-06	0.00027		DUF4809 family protein
OG1RF_RS01280	OG1RF_10228	-1.2	0.000708963	0.011	pyrDA	dihydroorotate oxidase
OG1RF_RS01320	OG1RF_10235	-1.1	0.00404275	0.039	celB	PTS sugar transporter subunit IIC
OG1RF_RS01535	OG1RF_10278	-1.3	0.00382133	0.037	atzC	amidohydrolase family protein
OG1RF_RS01555	OG1RF_10282	-1.5	0.00483459	0.044		5-methyltetrahydropteroyltriglutamate--homocysteine S-methyltransferase
OG1RF_RS01595	OG1RF_10289	-0.97	0.00289457	0.03		MarR family transcriptional regulator
OG1RF_RS01610	OG1RF_10292	-1	0.00411582	0.039	mtlA	PTS transporter subunit EIIC
OG1RF_RS01615	OG1RF_10293	-1	0.00464361	0.043		BglG family transcription antiterminator
OG1RF_RS01620	OG1RF_10294	-1.2	0.0032801	0.033	mltF	PTS sugar transporter subunit IIA
OG1RF_RS01675	OG1RF_10305	-1.1	0.00450268	0.042		hypothetical protein
OG1RF_RS01895	OG1RF_10349	-1.3	0.000118436	0.0026	dapF	diaminopimelate epimerase
OG1RF_RS01915	OG1RF_10353	3.4	5.7678e-12	8.3e-10		LemA family protein
OG1RF_RS01920	OG1RF_10354	3.5	3.90086e-14	7.2e-12		TPM domain-containing protein
OG1RF_RS01925	OG1RF_10355	-0.95	0.00325125	0.033	nrdF	class 1b ribonucleoside-diphosphate reductasesubunit beta
OG1RF_RS01930	OG1RF_10356	-0.99	0.0012099	0.016	nrdE	class 1b ribonucleoside-diphosphate reductasesubunit alpha
OG1RF_RS01935	OG1RF_10357	-1	0.00177881	0.021	nrdI	class Ib ribonucleoside-diphosphate reductaseassembly flavoprotein NrdI
OG1RF_RS02020	OG1RF_10373	-1.2	0.00280383	0.03	ldh2	L-lactate dehydrogenase
OG1RF_RS02050	OG1RF_10379	-1.3	0.000291736	0.0053		helix-turn-helix transcriptional regulator
OG1RF_RS02235	OG1RF_10417	1.3	0.000459892	0.0076	pbp2A	PBP1A family penicillin-binding protein
OG1RF_RS02260	OG1RF_10423	3.3	9.29296e-11	9.6e-9	prsA	foldase
OG1RF_RS02265	OG1RF_10424	1.3	0.00393133	0.038		YtxH domain-containing protein
OG1RF_RS02270	OG1RF_10425	1.3	0.00308755	0.032	hit	HIT family protein
OG1RF_RS02430	OG1RF_10457	-1.3	0.00422433	0.04		ClC family H(+)/Cl(-) exchange transporter
OG1RF_RS02525	OG1RF_10475	-1.1	0.00366104	0.036		deoxynucleoside kinase
OG1RF_RS02530	OG1RF_10476	-1.5	0.000576842	0.0091		hypothetical protein
OG1RF_RS02555	OG1RF_10481	1.5	0.00210403	0.024		serine hydrolase
OG1RF_RS02640	OG1RF_10499	-1.9	0.000780765	0.011		hypothetical protein
OG1RF_RS02780	OG1RF_10528	-1.3	0.00369853	0.037		rRNA methyltransferase
OG1RF_RS02785	OG1RF_10529	-1.5	0.0019952	0.023		TIGR01212 family radical SAM protein
OG1RF_RS03080	OG1RF_10588	1.1	0.00250532	0.028	pip	YhgE/Pip domain-containing protein
OG1RF_RS03085	OG1RF_10589	-1	0.00315698	0.033		cation transporter
OG1RF_RS03090	OG1RF_10590	-1.1	0.00101116	0.014		APC family permease
OG1RF_RS03130	OG1RF_10599	1.3	0.00101293	0.014		helix-turn-helix transcriptional regulator
OG1RF_RS03200	OG1RF_10613	-1.1	0.000820657	0.012		hypothetical protein
OG1RF_RS03205	OG1RF_10614	-2	1.46372e-08	1e-06		hypothetical protein
OG1RF_RS03210	OG1RF_10615	-1.9	1.50562e-05	0.00043		glycosyltransferase family 2 protein
OG1RF_RS03215	OG1RF_10616	-1.8	9.50491e-07	4.6e-05		cellulose biosynthesis cyclic di-GMP-bindingregulatory protein BcsB
OG1RF_RS03220	OG1RF_10617	-2	1.61895e-07	8.9e-06		hypothetical protein
OG1RF_RS03225	OG1RF_10618	-1.9	2.15225e-05	0.00058		hypothetical protein
OG1RF_RS03260	OG1RF_10626	-2	9.4892e-05	0.0021		post-transcriptional regulator
OG1RF_RS03425	OG1RF_10659	1.2	0.000192327	0.0038		hypothetical protein
OG1RF_RS03435	OG1RF_10661	1	0.00267606	0.029		TatD family hydrolase
OG1RF_RS03490	OG1RF_10672	-1.1	0.00358465	0.036		GNAT family N-acetyltransferase
OG1RF_RS03610	OG1RF_10697	1.4	0.00260915	0.029		hypothetical protein
OG1RF_RS03660	OG1RF_10707	2	2.30736e-08	1.5e-06		metallophosphoesterase
OG1RF_RS03900	OG1RF_10755	1.2	0.00100516	0.014		hypothetical protein
OG1RF_RS04290	OG1RF_10817	-1.6	2.64894e-05	0.0007	malR	helix-turn-helix transcriptional regulator
OG1RF_RS04295	OG1RF_10818	-1.5	0.000123178	0.0027		nitroreductase family protein
OG1RF_RS04305	OG1RF_10820	-1.2	0.00386879	0.038		LytTR family transcriptional regulator
OG1RF_RS04395	OG1RF_10838	-2.6	0.00068202	0.01	mntH	Nramp family divalent metal transporter
OG1RF_RS04400	OG1RF_10839	-2.5	0.000428712	0.0071		universal stress protein
OG1RF_RS04470	OG1RF_10853	-1.1	0.00569294	0.049		kinase
OG1RF_RS04495	OG1RF_10858	-1.5	0.001049	0.014	emeA	multidrug efflux MFS transporter EmeA
OG1RF_RS04550	OG1RF_10869	1.7	0.000822669	0.012	ebpA	endocarditis and biofilm-associated pilus tipprotein EbpA
OG1RF_RS04555	OG1RF_10870	1.8	0.000492146	0.008	ebpB	endocarditis and biofilm-associated pilus minorsubunit EbpB
OG1RF_RS04560	OG1RF_10871	1.9	0.000200816	0.0039	ebpC	endocarditis and biofilm-associated pilus majorsubunit EbpC
OG1RF_RS04570	OG1RF_10873	1.3	0.00507193	0.045		hypothetical protein
OG1RF_RS04575	OG1RF_10874	1.2	0.00559088	0.049		DUF378 domain-containing protein
OG1RF_RS04580	OG1RF_10875	-1.7	0.000789	0.011		enterococcin EntV
OG1RF_RS04585	OG1RF_10876	-1.6	0.00273847	0.03		hypothetical protein
OG1RF_RS04595	OG1RF_10878	1.7	0.000368364	0.0064	ace	collagen-binding MSCRAMM adhesin Ace
OG1RF_RS04610	OG1RF_10881	1.9	0.00189523	0.022		YxeA family protein
OG1RF_RS04680	OG1RF_10895	-1.7	5.28514e-05	0.0013		amino acid ABC transporter permease
OG1RF_RS04685	OG1RF_10896	-1.4	0.00153948	0.019		amino acid ABC transporter permease
OG1RF_RS04690	OG1RF_10897	-1.5	0.0014429	0.018		transporter substrate-binding domain-containingprotein
OG1RF_RS04695	OG1RF_10898	-1.3	0.00497536	0.044		amino acid ABC transporter ATP-binding protein
OG1RF_RS04815	OG1RF_10922	-1.3	0.000325974	0.0058		DUF1934 domain-containing protein
OG1RF_RS04950	OG1RF_10949	-1.3	0.000751035	0.011		DUF916 and DUF3324 domain-containing protein
OG1RF_RS04965	OG1RF_10952	1.6	8.18262e-06	0.00028		YtxH domain-containing protein
OG1RF_RS05035	OG1RF_10966	1.1	0.00287539	0.03	walK	cell wall metabolism sensor histidine kinaseWalK; Predicted TCS (SK)
OG1RF_RS05075	OG1RF_10974	0.89	0.00553005	0.048	ireB	regulatory phosphoprotein IreB
OG1RF_RS05080	OG1RF_10975	0.98	0.0052746	0.047	ruvX	Holliday junction resolvase RuvX
OG1RF_RS05160	OG1RF_10992	-1.7	0.00160474	0.02		ABC transporter ATP-binding protein
OG1RF_RS05165	OG1RF_10993	-1.8	0.00151409	0.019		ABC transporter substrate-binding protein
OG1RF_RS05170	OG1RF_10994	-2.1	7.25955e-05	0.0017	ade	amidohydrolase family protein
OG1RF_RS05175	OG1RF_10995	-2.4	1.20554e-06	5.7e-05	mtaD	amidohydrolase
OG1RF_RS05265	OG1RF_11012	-1.3	0.00163923	0.02		DUF5067 domain-containing protein
OG1RF_RS05350	OG1RF_11029	0.89	0.00354411	0.035	yclR	response regulator transcription factor; Predicted TCS (RR)
OG1RF_RS05355	OG1RF_11030	0.87	0.00572331	0.049	yclK	sensor histidine kinase; Predicted TCS (SK)
OG1RF_RS05360	OG1RF_11031	3.7	5.6886e-22	2.9e-19		hypothetical protein
OG1RF_RS05365	OG1RF_11032	3.4	2.2119e-19	6.4e-17		hypothetical protein
OG1RF_RS05370	OG1RF_11033	0.93	0.00299347	0.031		LTA synthase family protein
OG1RF_RS05420	OG1RF_11044	1.2	0.00426927	0.04	rbfA	30S ribosome-binding factor RbfA
	OG1RF_11045	-1.9	4.16479e-07	2.2e-05
OG1RF_RS05430	OG1RF_11046	-1.5	9.35181e-06	0.0003		toxin
OG1RF_RS05435	OG1RF_11047	-1.6	4.37803e-06	0.00017		helix-turn-helix domain-containing protein
OG1RF_RS13435	OG1RF_11048	-1.8	0.00461538	0.043		hypothetical protein
OG1RF_RS05445	OG1RF_11049	-2.4	0.000137518	0.0029		DnaD domain protein
OG1RF_RS05450	OG1RF_11050	-2.2	0.000767292	0.011		ATP-binding protein
OG1RF_RS05460	OG1RF_11051	-2.2	0.00151734	0.019		hypothetical protein
OG1RF_RS05465	OG1RF_11052	-2.5	0.000184804	0.0037		RinA family phage transcriptional activator
	OG1RF_11053	-3.2	1.57653e-08	1e-06
OG1RF_RS05470	OG1RF_11054	-3.7	1.18025e-10	1.2e-8		structural protein
OG1RF_RS05475	OG1RF_11055	-3.5	4.89809e-10	4.5e-8		phage major tail protein, TP901-1 family
OG1RF_RS05480	OG1RF_11056	-3.6	7.0048e-11	7.6e-9		tail assembly chaperone
	OG1RF_11057	-3.7	7.44327e-10	6.4e-8
OG1RF_RS05490	OG1RF_11058	-3.6	1.07984e-08	7.8e-7		hypothetical protein
OG1RF_RS05495	OG1RF_11059	-3.7	7.50886e-10	6.4e-8		phage tail family protein
OG1RF_RS05500	OG1RF_11060	-3.8	4.15744e-09	3.3e-7		phage tail protein
OG1RF_RS05505	OG1RF_11061	-3.8	1.5832e-10	1.5e-8		hypothetical protein
OG1RF_RS05510	OG1RF_11062	-3.6	4.88706e-11	5.5e-9		phage holin family protein
OG1RF_RS05515	OG1RF_11063	-4.1	2.56774e-11	3.3e-9	amiD2	SH3 domain-containing protein
OG1RF_RS05520	OG1RF_11064	-1.2	0.000960983	0.013	truB	tRNA pseudouridine(55) synthase TruB
OG1RF_RS05525	OG1RF_11065	-1.2	0.000150191	0.0031	ribF	riboflavin biosynthesis protein RibF
OG1RF_RS05530	OG1RF_11066	-1.3	0.00024255	0.0045		N-acetyltransferase
OG1RF_RS05535	OG1RF_11067	-2.3	9.08244e-06	0.00029		PadR family transcriptional regulator
OG1RF_RS05540	OG1RF_11068	-2.9	1.06721e-08	7.8e-7		DUF1048 domain-containing protein
OG1RF_RS05545	OG1RF_11069	-2.1	1.5934e-07	8.9e-06		DUF2087 domain-containing protein
OG1RF_RS05550	OG1RF_11070	-4.4	8.53336e-12	1.2e-9		FtsW/RodA/SpoVE family cell cycle protein
OG1RF_RS05555	OG1RF_11071	-3.8	4.55629e-12	6.9e-10		FtsW/RodA/SpoVE family cell cycle protein
OG1RF_RS05575	OG1RF_11075	-1.1	0.00108903	0.014	hemN	oxygen-independent coproporphyrinogen IIIoxidase
OG1RF_RS05630	OG1RF_11086	-1.2	0.00191745	0.022		hypothetical protein
OG1RF_RS05865	OG1RF_11131	1.1	0.00271984	0.029		ABC transporter ATP-binding protein/permease
OG1RF_RS06005	OG1RF_11157	-1.7	0.000857372	0.012		helix-turn-helix transcriptional regulator
OG1RF_RS06175	OG1RF_11191	0.92	0.0055344	0.048	cvpA	CvpA family protein
OG1RF_RS06185	OG1RF_11193	0.99	0.00475842	0.043	trxA	thioredoxin
OG1RF_RS06220	OG1RF_11200	1.2	0.00169866	0.021		hypothetical protein
OG1RF_RS06255	OG1RF_11207	1.9	7.62492e-06	0.00027		V-type ATPase subunit F
OG1RF_RS06260	OG1RF_11208	2.2	9.60564e-08	5.5e-06	atpI	V-type ATP synthase subunit I
OG1RF_RS06265	OG1RF_11209	2	4.72424e-06	0.00017	atpK	V-type ATP synthase subunit K
OG1RF_RS06270	OG1RF_11210	1.8	2.95671e-05	0.00077	atpE	V-type ATPase subunit E
OG1RF_RS06275	OG1RF_11211	1.9	8.61524e-06	0.00028	atpC	V-type ATPase subunit
OG1RF_RS06280	OG1RF_11212	1.9	1.92835e-05	0.00053	atpF2	V-type ATP synthase subunit F
OG1RF_RS06285	OG1RF_11213	1.8	1.0257e-05	0.00032	atpA	V-type ATP synthase subunit A
OG1RF_RS06290	OG1RF_11214	1.6	2.43455e-05	0.00065	atpB	V-type ATP synthase subunit B
OG1RF_RS06295	OG1RF_11215	1.6	1.38674e-05	0.0004	atpD	V-type ATP synthase subunit D
OG1RF_RS06300	OG1RF_11216	1.6	6.6066e-05	0.0016		hypothetical protein
OG1RF_RS06315	OG1RF_11219	-0.97	0.00336729	0.034		serine hydrolase
OG1RF_RS06335	OG1RF_11223	-1.3	0.00217401	0.024		hypothetical protein
OG1RF_RS06370	OG1RF_11230	-2.2	0.00088124	0.012	sacT	PRD domain-containing protein
OG1RF_RS06375	OG1RF_11231	-1.9	0.000642155	0.0098	ptsG	PTS transporter subunit EIIC
OG1RF_RS06415	OG1RF_11239	1.1	0.0027549	0.03		lysozyme family protein
OG1RF_RS06470	OG1RF_11250	-2.8	3.32148e-05	0.00085		TetR/AcrR family transcriptional regulator
OG1RF_RS06520	OG1RF_11260	-3.4	8.59698e-06	0.00028		ECF transporter S component
OG1RF_RS06525	OG1RF_11261	-2.2	7.64527e-10	6.4e-8		zinc ribbon domain-containing protein
OG1RF_RS06720	OG1RF_11301	-1.4	0.00112943	0.015		MFS transporter
OG1RF_RS06755	OG1RF_11308	-2.4	1.23439e-08	8.6e-7		GNAT family N-acetyltransferase
OG1RF_RS06765	OG1RF_11310	-1.8	5.63484e-06	0.0002		ABC transporter ATP-binding protein
OG1RF_RS06770	OG1RF_11311	-1.1	0.00135702	0.017		ABC transporter ATP-binding protein
OG1RF_RS06850	OG1RF_11326	-1.2	0.000908895	0.013		DUF1803 domain-containing protein
OG1RF_RS06960	OG1RF_11348	-1.8	0.000345014	0.0061	pduU	BMC domain-containing protein
OG1RF_RS06995	OG1RF_11355	-1	0.00417615	0.04	plsY	glycerol-3-phosphate 1-O-acyltransferase PlsY
OG1RF_RS07010	OG1RF_11358	1.3	0.00473241	0.043	hslU	ATP-dependent protease ATPase subunit HslU
OG1RF_RS07015	OG1RF_11359	1.4	0.00558417	0.049	hslV	HslU--HslV peptidase proteolytic subunit
OG1RF_RS07020	OG1RF_11360	1.6	0.00173814	0.021	xerC	tyrosine recombinase XerC
OG1RF_RS07140	OG1RF_11384	1.6	2.09695e-06	8.9e-05		ABC transporter permease
OG1RF_RS07145	OG1RF_11385	2.1	2.30076e-06	9.6e-05		ABC transporter ATP-binding protein
OG1RF_RS07425	OG1RF_11442	-1.8	3.57463e-08	2.2e-06	mdlB	ABC transporter ATP-binding protein
OG1RF_RS07430	OG1RF_11443	-1.4	1.4037e-05	0.0004	mdlA	ATP-binding cassette domain-containing protein
OG1RF_RS07520	OG1RF_11461	0.92	0.00334365	0.034		GIY-YIG nuclease family protein
OG1RF_RS07525	OG1RF_11462	3.3	5.67576e-21	2.1e-18		phage holin family protein
OG1RF_RS07530	OG1RF_11463	3.3	2.12985e-20	6.9e-18		PspC domain-containing protein
OG1RF_RS07535	OG1RF_11464	3.8	5.8087e-16	1.4e-13		daptomycin-sensing surface protein LiaX
OG1RF_RS07630	OG1RF_11485	-1.3	0.000296335	0.0054	fabG2	3-oxoacyl-ACP reductase
OG1RF_RS07645	OG1RF_11488	-2.1	1.45291e-06	6.5e-05		DUF1648 domain-containing protein
OG1RF_RS07655	OG1RF_11490	-1.5	0.000146832	0.0031	purH	bifunctionalphosphoribosylaminoimidazolecarboxamideformyltransferase/IMP cyclohydrolase
OG1RF_RS07670	OG1RF_11493	-1.4	0.000353656	0.0062	purF	amidophosphoribosyltransferase
OG1RF_RS07675	OG1RF_11494	-1.3	0.000385119	0.0066	purL	phosphoribosylformylglycinamidine synthasesubunit PurL
OG1RF_RS07680	OG1RF_11495	-1.9	0.000745931	0.011	purL2	phosphoribosylformylglycinamidine synthasesubunit PurQ
OG1RF_RS07690	OG1RF_11497	-1.4	0.00202995	0.023	purC	phosphoribosylaminoimidazolesuccinocarboxamidesynthase
OG1RF_RS07695	OG1RF_11498	-1.3	0.000477739	0.0078	purK	5-(carboxyamino)imidazole ribonucleotidesynthase
OG1RF_RS07820	OG1RF_11523	-1.7	0.000116998	0.0026		LysR family transcriptional regulator
OG1RF_RS07825	OG1RF_11524	-1.1	0.00185049	0.022		hypothetical protein
OG1RF_RS07830	OG1RF_11525	-1.3	0.000215424	0.0041	sprE	trypsin-like peptidase domain-containingprotein
OG1RF_RS07835	OG1RF_11526	-1.3	0.000214133	0.0041	gelE	M4 family metallopeptidase coccolysin
OG1RF_RS08050	OG1RF_11569	1.9	3.10162e-07	1.6e-05		TVP38/TMEM64 family protein
OG1RF_RS08105	OG1RF_11580	-1.3	0.000494914	0.008	ysxC	YihA family ribosome biogenesis GTP-bindingprotein
OG1RF_RS08200	OG1RF_11599	-0.98	0.00296007	0.031		GntR family transcriptional regulator
OG1RF_RS08230	OG1RF_11604	-1.3	0.00562313	0.049	yeiL	transcriptional regulator YeiL
OG1RF_RS08245	OG1RF_11607	-0.88	0.00577203	0.049		alkaline phosphatase family protein
OG1RF_RS08420	OG1RF_11642	-1.7	0.00437639	0.041		hypothetical protein
OG1RF_RS08490	OG1RF_11656	3.2	1.78499e-18	4.6e-16		ABC transporter permease
OG1RF_RS08495	OG1RF_11657	3.3	2.84149e-22	1.8e-19		ABC transporter ATP-binding protein
OG1RF_RS08525	OG1RF_11663	-1.8	0.000336312	0.006	cydC	thiol reductant ABC exporter subunit CydC
OG1RF_RS08530	OG1RF_11664	-2.1	0.000124368	0.0027	cydD	thiol reductant ABC exporter subunit CydD
OG1RF_RS08540	OG1RF_11666	-1.6	0.00447312	0.042	cydA	cytochrome ubiquinol oxidase subunit I
OG1RF_RS08565	OG1RF_11671	-1	0.00494243	0.044		YbhB/YbcL family Raf kinase inhibitor-likeprotein
OG1RF_RS08570	OG1RF_11672	-1.1	0.000771151	0.011		multidrug efflux MFS transporter
OG1RF_RS08580	OG1RF_11673	-1.6	0.00229886	0.026	trmU	tRNA 2-thiouridine(34) synthase MnmA
OG1RF_RS08600	OG1RF_11677	-2.2	1.11607e-05	0.00034		metal ABC transporter ATP-binding protein
OG1RF_RS08605	OG1RF_11678	-2.1	4.69609e-06	0.00017		metal ABC transporter permease
OG1RF_RS08610	OG1RF_11679	-2.1	4.08771e-06	0.00016		metal ABC transporter substrate-binding protein
OG1RF_RS08615	OG1RF_11680	-1.2	0.000164629	0.0034		ABC-F family ATP-binding cassettedomain-containing protein
OG1RF_RS08625	OG1RF_11681	-1.3	0.0020934	0.024	hipO2	amidohydrolase
OG1RF_RS08635	OG1RF_11683	-2	8.11668e-05	0.0019		ABC transporter permease
OG1RF_RS08640	OG1RF_11684	-1.8	0.000220034	0.0041		methionine ABC transporter ATP-binding protein
OG1RF_RS08690	OG1RF_11693	-1.6	0.0035173	0.035		energy-coupling factor transporter transmembraneprotein EcfT
OG1RF_RS08695	OG1RF_11694	-1.8	0.00135576	0.017		ABC transporter ATP-binding protein
OG1RF_RS08700	OG1RF_11695	-1.3	0.00171794	0.021		ECF-type riboflavin transportersubstrate-binding protein
OG1RF_RS08705	OG1RF_11696	0.93	0.00193607	0.023	glmM	phosphoglucosamine mutase
OG1RF_RS08710	OG1RF_11697	0.91	0.00477371	0.043		hypothetical protein
OG1RF_RS08715	OG1RF_11698	0.97	0.0018218	0.022		TIGR00159 family protein
OG1RF_RS08805	OG1RF_11719	-1.5	0.000602094	0.0093	licD	LicD family protein
OG1RF_RS08810	OG1RF_11720	-1.8	1.5116e-06	6.6e-05		glycosyltransferase
OG1RF_RS08875	OG1RF_11733	0.9	0.00484638	0.044	rfbC	dTDP-4-dehydrorhamnose 3,5-epimerase
OG1RF_RS08965	OG1RF_11751	2.8	8.93323e-16	1.9e-13		YxeA family protein
OG1RF_RS09040	OG1RF_11766	2.9	2.7154e-11	3.3e-9		ABC transporter ATP-binding protein
OG1RF_RS09045	OG1RF_11767	3	5.71999e-14	9.9e-12		ABC transporter ATP-binding protein
OG1RF_RS09175	OG1RF_11793	1.6	1.67861e-05	0.00047	clpB	ATP-dependent chaperone ClpB
OG1RF_RS09200	OG1RF_11797	-2.7	2.35901e-06	9.7e-05	pbuX	purine permease
OG1RF_RS09205	OG1RF_11798	-3.2	4.5766e-08	2.8e-06	xpt	xanthine phosphoribosyltransferase
OG1RF_RS09520	OG1RF_11860	-1.4	0.00397392	0.038	guaC	GMP reductase
OG1RF_RS09525	OG1RF_11861	-1.5	0.000587902	0.0091		purine permease
OG1RF_RS09530	OG1RF_11862	-1.4	0.000428624	0.0071	guaD	guanine deaminase
OG1RF_RS09595	OG1RF_11875	-1.8	4.15763e-06	0.00016		acyl-CoA thioesterase
OG1RF_RS09610	OG1RF_11878	-1	0.00374777	0.037	comEC	DNA internalization-related competence proteinComEC/Rec2
OG1RF_RS09700	OG1RF_11896	-0.98	0.00586689	0.049		glycosyltransferase family 2 protein
OG1RF_RS09735	OG1RF_11903	-0.92	0.00376357	0.037	gcp	tRNA(adenosine(37)-N6)-threonylcarbamoyltransferase complextransferase subunit TsaD
OG1RF_RS09740	OG1RF_11904	-0.97	0.00347745	0.035	rimI	ribosomal protein S18-alanineN-acetyltransferase
OG1RF_RS09745	OG1RF_11905	-1.1	0.00100645	0.014	rimI2	ribosomal protein S18-alanineN-acetyltransferase
OG1RF_RS09755	OG1RF_11907	1.5	0.000200962	0.0039		penicillin-binding protein
OG1RF_RS09835	OG1RF_11922	-1.6	8.06714e-06	0.00027		helix-turn-helix domain-containing protein
OG1RF_RS09840	OG1RF_11923	-1.6	0.000127846	0.0027		hypothetical protein
OG1RF_RS09850	OG1RF_11925	-2	1.59556e-09	1.3e-7		hypothetical protein
OG1RF_RS09855	OG1RF_11926	-1.9	2.43848e-08	1.5e-06		helix-turn-helix transcriptional regulator
OG1RF_RS09860	OG1RF_11927	-2.9	7.23663e-13	1.2e-10	azlC	AzlC family ABC transporter permease
OG1RF_RS09865	OG1RF_11928	-3	3.71727e-11	4.4e-9	azlD	AzlD domain-containing protein
OG1RF_RS09915	OG1RF_11938	-1.4	0.000102855	0.0023		flavocytochrome c
OG1RF_RS10115	OG1RF_11977	-1.4	0.00487855	0.044	licT2	PRD domain-containing protein
OG1RF_RS10120	OG1RF_11979	-1	0.00563985	0.049		FMN-dependent NADH-azoreductase
OG1RF_RS10300	OG1RF_12013	0.95	0.00467724	0.043	opuAA2	glycine betaine/L-proline ABC transporterATP-binding protein
OG1RF_RS10305	OG1RF_12014	1.1	0.00147741	0.019		ABC transporter permease/substrate bindingprotein
OG1RF_RS10390	OG1RF_12031	-1.7	7.86627e-05	0.0018		QueT transporter family protein
OG1RF_RS10460	OG1RF_12045	-1.1	0.00162838	0.02		competence protein ComA
OG1RF_RS10480	OG1RF_12049	-1.4	0.00180888	0.022	lmrA	ABC transporter ATP-binding protein
OG1RF_RS10550	OG1RF_12063	1.3	1.09393e-05	0.00034	mtnN	5'-methylthioadenosine/adenosylhomocysteinenucleosidase
OG1RF_RS10555	OG1RF_12064	1.2	0.000361783	0.0063		hypothetical protein
OG1RF_RS10560	OG1RF_12065	1.3	3.22241e-05	0.00083	nudF	NUDIX hydrolase
OG1RF_RS10565	OG1RF_12066	2.7	2.40351e-07	1.3e-05		5-bromo-4-chloroindolyl phosphate hydrolysisfamily protein
OG1RF_RS10570	OG1RF_12067	2.2	1.68028e-05	0.00047		toxic anion resistance protein
OG1RF_RS10730	OG1RF_12098	1.1	0.00286969	0.03		Gfo/Idh/MocA family oxidoreductase
OG1RF_RS10795	OG1RF_12111	1.1	0.00134163	0.017	dtlB	D-alanyl-lipoteichoic acid biosynthesis proteinDltB
OG1RF_RS10800	OG1RF_12112	1.1	0.000588904	0.0091	dltA	D-alanine--poly(phosphoribitol) ligase subunitDltA
OG1RF_RS10885	OG1RF_12127	-1.8	1.30569e-06	6e-05	tenA	thiaminase II
OG1RF_RS10890	OG1RF_12128	-1.3	0.000176348	0.0036		cobalt ABC transporter permease
OG1RF_RS10895	OG1RF_12129	-1.6	1.41014e-06	6.4e-05		ABC transporter ATP-binding protein
OG1RF_RS10900	OG1RF_12130	-0.95	0.00578339	0.049		ECF transporter S component
OG1RF_RS10940	OG1RF_12138	-2	0.0021809	0.024	thiW	energy coupling factor transporter S componentThiW
OG1RF_RS11010	OG1RF_12152	-1.6	6.62555e-05	0.0016		DUF805 domain-containing protein
OG1RF_RS11045	OG1RF_12158	1.7	0.000396487	0.0068	penA	penicillin-binding protein 2
OG1RF_RS11070	OG1RF_12163	1.3	0.00150765	0.019	vanR; cisR	VanR-ABDEGLN family response regulatortranscription factor; Predicted TCS (RR)
OG1RF_RS11075	OG1RF_12164	1.6	0.00106103	0.014		L,D-transpeptidase
OG1RF_RS11185	OG1RF_12186	-1.2	0.00483702	0.044	fabK	enoyl-[acyl-carrier-protein] reductase FabK
OG1RF_RS11190	OG1RF_12187	-1	0.00200716	0.023	acpP	acyl carrier protein
OG1RF_RS11195	OG1RF_12188	-1	0.00437234	0.041	fabH	ketoacyl-ACP synthase III
OG1RF_RS11200	OG1RF_12189	-0.98	0.00212477	0.024		winged helix-turn-helix transcriptionalregulator
OG1RF_RS11220	OG1RF_12193	-1.2	0.00215009	0.024		glycosyltransferase
OG1RF_RS11405	OG1RF_12225	-0.92	0.00412085	0.039	cspA3	cold-shock protein
OG1RF_RS11455	OG1RF_12235	-1.8	8.39089e-05	0.0019		trypsin-like serine protease
OG1RF_RS11605	OG1RF_12266	1.8	5.96229e-05	0.0015		helix-turn-helix domain-containing protein
OG1RF_RS11610	OG1RF_12267	5.2	1.92229e-23	1.7e-20		ABC transporter permease
OG1RF_RS11615	OG1RF_12268	5.2	2.36374e-21	1.0e-18		ABC transporter ATP-binding protein
OG1RF_RS11620	OG1RF_12269	5.2	2.91927e-15	5.8e-13		HlyD family efflux transporter periplasmicadaptor subunit
OG1RF_RS11745	OG1RF_12294	-1.1	0.00130736	0.017	pmr1	cation-transporting P-type ATPase
OG1RF_RS11805	OG1RF_12305	-8.5	1.12526e-34	1.5e-31	htrA	trypsin-like peptidase domain-containingprotein
OG1RF_RS11910	OG1RF_12325	-1.2	0.000217388	0.0041		PepSY domain-containing protein
OG1RF_RS11920	OG1RF_12327	-12	3.09863e-44	8.0e-41	srtA	class A sortase
OG1RF_RS12050	OG1RF_12352	-1.2	0.00326902	0.033		ATP-binding cassette domain-containing protein
OG1RF_RS12195	OG1RF_12380	1.3	0.000620842	0.0095	rpmB2	50S ribosomal protein L28
OG1RF_RS12250	OG1RF_12391	-1.2	0.00281021	0.03	gmk2	guanylate kinase
OG1RF_RS12325	OG1RF_12406	-1.1	0.00135989	0.017		MurR/RpiR family transcriptional regulator
OG1RF_RS12395	OG1RF_12421	-1.9	0.000469206	0.0077		WxL domain-containing protein
OG1RF_RS12410	OG1RF_12425	-2	2.62273e-06	0.00011	trePP	glycoside hydrolase family 65 protein
OG1RF_RS12415	OG1RF_12426	-1.9	4.68646e-05	0.0012	yvdM	beta-phosphoglucomutase
OG1RF_RS12475	OG1RF_12441	-1.2	0.0024458	0.027		hypothetical protein
OG1RF_RS12525	OG1RF_12451	1.5	0.000208701	0.0041		DUF916 and DUF3324 domain-containing protein
OG1RF_RS12530	OG1RF_12452	1.9	9.18902e-06	0.00029	ubiD	WxL domain-containing protein
OG1RF_RS12535	OG1RF_12453	2.2	7.75834e-07	3.9e-05		WxL domain-containing protein
OG1RF_RS12540	OG1RF_12454	2.1	4.40046e-06	0.00017	ubiD2	WxL domain-containing protein
	OG1RF_12455	2.1	4.58157e-06	0.00017
OG1RF_RS12550	OG1RF_12456	2	7.89386e-08	4.6e-06		hypothetical protein
OG1RF_RS12565	OG1RF_12460	1.7	4.94478e-05	0.0012	lrgB	antiholin-like protein LrgB
OG1RF_RS12570	OG1RF_12461	1.7	1.33594e-05	0.00039	lrgA	antiholin-like murein hydrolase modulator LrgA
OG1RF_RS12645	OG1RF_12476	-1.1	0.00574857	0.049		PTS mannose transporter subunit IIA
OG1RF_RS12655	OG1RF_12478	-1.3	0.000693832	0.01		PTSmannose/fructose/sorbose/N-acetylgalactosamine transportersubunit IIC
OG1RF_RS12665	OG1RF_12480	-1.1	0.000579438	0.0091		sigma 54-interacting transcriptional regulator
OG1RF_RS12675	OG1RF_12484	-1.3	0.000299894	0.0054		hypothetical protein
OG1RF_RS12755	OG1RF_12500	1.2	0.000872093	0.012		phosphatase PAP2/LCP family protein
OG1RF_RS12865	OG1RF_12523	-1.4	7.48638e-05	0.0018		hydantoinase/oxoprolinase family protein
OG1RF_RS12910	OG1RF_12532	-1.1	0.00546224	0.048	mdeA	aminotransferase class I/II-fold pyridoxalphosphate-dependent enzyme
OG1RF_RS12915	OG1RF_12533	-1.5	0.000735784	0.011		PTS sugar transporter subunit IIC
OG1RF_RS12980	OG1RF_12535	1.4	5.28973e-05	0.0013	croR	response regulator transcription factor; Predicted TCS (RR)
OG1RF_RS12985	OG1RF_12536	1.4	1.88272e-05	0.00052	croS	HAMP domain-containing histidine kinase; Predicted TCS (SK)
