# Supplementary material for: The HtrA chaperone monitors sortase-assembled pilus biogenesis in Enterococcus faecalis
Source: PLoS Genet. 2024 Aug 5;20(8):e1011071. doi: 10.1371/journal.pgen.1011071 (PMC11326707; doi:10.1371/journal.pgen.1011071)
Supplement: S5 Table — List of differentially expressed genes in the ΔsrtAΔhtrA strain when compared to WT, ΔhtrA and ΔsrtA. RNA-Seq of cells harvested at mid-log exponential phase incubated in TSB medium supplemented with glucose. (XLSX) [file pgen.1011071.s011.xlsx]

## Sheet: Core gene set
RNA-Seq results comparing across 3 sets of RNA data- WT OG1RF vs ΔsrtAΔhtrA; ΔsrtA vs ΔsrtAΔhtrA; ΔhtrA vs ΔsrtAΔhtrA. Genes with significant differences in abundance of mRNAs were determined using a PValue and false discovery rate (FDR) cutoff of 0.05. The Log2FC represents the log2 change between biological triplicates of ∆srtA∆htrA compared to WT OG1RF, ΔsrtA or ΔhtrA when grown to mid-log pha…
Locus Tag	∆srtA∆htrA vs WT	∆srtA∆htrA vs ∆srtA	∆srtA∆htrA vs ∆htrA	Genes	Annotation	Manual Classification
OG1RF_10040	1.168	1.24628	1.37732	-	PIN domain-containing protein	Unknown
OG1RF_10041	1.08839	1.16767	1.31948	ispF	2-C-methyl-D-erythritol 2,4-cyclo diphosphate synthase	Metabolism
OG1RF_10113	-1.19038	-1.20278	-1.19818	-	cob(I)yrinic acid a,c-diamide adenosyltransferase	Unknown
OG1RF_10136	-1.97315	-2.71122	-1.5856	-	iron (Fe3+) ABC superfamily ATP binding cassette transporter, binding protein	Transport
OG1RF_10180	-1.661	-1.80437	-1.77228	-	hypothetical protein	Unknown
OG1RF_10181	-1.72036	-1.64252	-1.53141	-	M20D family peptidase	Unknown
OG1RF_10182	-1.45452	-1.45388	-1.3034	-	ABC superfamily ATP binding cassette transporter, ABC protein	Transport
OG1RF_10208	1.10759	1.2835	1.20799	hpt	hypoxanthine phosphoribosyltransferase	Metabolism
OG1RF_10209	1.21131	1.23338	1.29705	ftsH	cell division protein FtsH	Cell division/cell envelope
OG1RF_10223	-2.08419	-1.30213	-1.91398	-	hypothetical protein	Unknown
OG1RF_10224	-1.57943	-1.25757	-1.61103	-	hypothetical protein	Unknown
OG1RF_10228	-1.1731	-1.49032	-1.16165	pyrDA	dihydroorotate oxidase	Metabolism
OG1RF_10353	3.39398	3.89488	2.90313	-	LemA family protein	Unknown
OG1RF_10354	3.54036	3.94008	2.89578	-	hypothetical protein	Unknown
OG1RF_10356	-0.992835	-0.87371	-1.04332	nrdE	ribonucleotide-diphosphate reductase subunit alpha	Metabolism
OG1RF_10357	-1.01008	-1.09872	-1.10266	nrdI	ribonucleotide-diphosphate reductase subunit gamma	Metabolism
OG1RF_10379	-1.3208	-1.40292	-1.29095	-	phage integrase family site-specific recombinase	Phage Transposon Conjugation
OG1RF_10423	3.34932	2.8807	2.02173	prsA	peptidyl-prolyl cis-trans isomerase	Cell division/cell envelope
OG1RF_10476	-1.49358	-1.80025	-1.4671	-	hypothetical protein	Unknown
OG1RF_10528	-1.28501	-1.64704	-1.42497	-	rRNA methylase	Translation
OG1RF_10529	-1.48109	-1.71463	-1.49815	-	radical SAM protein	Unknown
OG1RF_10589	-1.04159	-1.26085	-1.12384	-	cation efflux family protein	Transport
OG1RF_10590	-1.1218	-1.56784	-1.2952	-	APC family amino acid-polyamine-organocation transporter	Transport
OG1RF_10613	-1.12985	-1.06827	-1.12162	-	hypothetical protein	Unknown
OG1RF_10614	-2.00447	-2.25016	-1.49519	-	hypothetical protein	Unknown
OG1RF_10615	-1.89976	-2.21672	-1.25512	-	group 2 glycosyl transferase	Metabolism
OG1RF_10616	-1.80374	-2.2417	-1.29108	-	cellulose synthase catalytic subunit	Metabolism
OG1RF_10617	-1.99625	-2.35851	-1.32255	-	hypothetical protein	Unknown
OG1RF_10618	-1.88811	-2.28711	-1.28414	-	hypothetical protein	Unknown
OG1RF_10626	-1.98026	-2.44845	-2.13457	-	hypothetical protein	Unknown
OG1RF_10672	-1.07748	-1.17209	-1.27057	-	GNAT family acetyltransferase	Unknown
OG1RF_10707	2.04951	1.29888	1.59102	-	DNA repair exonuclease	DNA repair and recombination
OG1RF_10817	-1.64149	-2.00856	-1.85704	malR	phage integrase family site-specific recombinase	Phage Transposon Conjugation
OG1RF_10818	-1.46733	-1.97767	-1.95455	-	nitroreductase	Metabolism
OG1RF_10820	-1.2119	-1.95484	-1.74416	-	LytR family response regulator	Signaling and regulation
OG1RF_10838	-2.58238	-2.82068	-2.0016	-	NRAMP family Mn2+/Fe2+ transporter	Transport
OG1RF_10869	1.72494	1.20781	1.60152	ebpA	von Willebrand factor type A domain-containing protein	Surface protein
OG1RF_10870	1.80967	1.45676	1.83476	ebpB	cell wall surface anchor family protein	Surface protein
OG1RF_10871	1.86259	1.41391	1.87141	ebpC	cell wall surface anchor family protein	Surface protein
OG1RF_10895	-1.68951	-1.9334	-1.79052	glnP	glutamine ABC superfamily ATP binding cassette transporter, membrane protein	Transport
OG1RF_10896	-1.38233	-1.7111	-1.37243	glnM	amino acid ABC superfamily ATP binding cassette transporter, membrane protein	Transport
OG1RF_10897	-1.46677	-1.70893	-1.44823	glnH	glutamine ABC superfamily ATP binding cassette transporter, binding protein	Transport
OG1RF_10922	-1.2889	-1.70791	-1.65546	-	hypothetical protein	Unknown
OG1RF_10952	1.63787	1.38576	1.42026	-	hypothetical protein	Unknown
OG1RF_10975	0.97751	1.01535	1.00759	-	crossover junction endodeoxyribonuclease	DNA repair and recombination
OG1RF_11045	-1.85288	-1.54905	-2.23528	-	hypothetical protein	Unknown
OG1RF_11046	-1.50337	-1.30624	-1.65789	-	hypothetical protein	Unknown
OG1RF_11047	-1.5827	-1.29166	-1.59952	-	cro/CI family transcriptional regulator	Signaling and regulation
OG1RF_11048	-1.83377	-2.02313	-2.95007	-	hypothetical protein	Phage Transposon Conjugation
OG1RF_11049	-2.3529	-2.35864	-3.327	-	DNA replication protein	Phage Transposon Conjugation
OG1RF_11050	-2.21356	-2.26586	-3.32148	-	DNA replication protein	Phage Transposon Conjugation
OG1RF_11051	-2.18344	-2.28627	-3.30324	-	hypothetical protein	Phage Transposon Conjugation
OG1RF_11052	-2.53894	-2.58372	-3.65824	-	RinA family transcriptional regulator	Phage Transposon Conjugation
OG1RF_11053	-3.22737	-3.28645	-3.58277	-	transposase	Phage Transposon Conjugation
OG1RF_11054	-3.65672	-3.57833	-4.15841	-	hypothetical protein	Phage Transposon Conjugation
OG1RF_11055	-3.48662	-3.52081	-3.89157	-	TP901-1 family phage major tail protein	Phage Transposon Conjugation
OG1RF_11056	-3.55072	-3.45871	-3.8409	-	hypothetical protein	Phage Transposon Conjugation
OG1RF_11057	-3.73609	-3.66831	-4.26367	-	hypothetical protein	Phage Transposon Conjugation
OG1RF_11058	-3.55554	-3.73193	-4.03519	-	ABC superfamily ATP binding cassette transporter permease subunit	Phage Transposon Conjugation
OG1RF_11059	-3.68094	-3.84764	-4.2443	-	phage tail protein	Phage Transposon Conjugation
OG1RF_11060	-3.82877	-3.87657	-4.22034	-	phage structural protein	Phage Transposon Conjugation
OG1RF_11061	-3.81488	-3.86503	-4.20757	-	hypothetical protein	Phage Transposon Conjugation
OG1RF_11062	-3.59316	-3.74569	-4.11262	-	holin	Phage Transposon Conjugation
OG1RF_11063	-4.14926	-4.11435	-4.57358	amiD2	N-acetylmuramoyl-L-alanine amidase	Cell division/cell envelope
OG1RF_11064	-1.17114	-1.00214	-1.33932	truB	tRNA pseudouridine synthase B	Translation
OG1RF_11065	-1.22894	-1.08956	-1.4111	ribF	riboflavin biosynthesis protein RibF	Metabolism
OG1RF_11066	-1.29383	-0.993457	-1.42278	-	GNAT family acetyltransferase	Unknown
OG1RF_11067	-2.29267	-1.64026	-2.94499	-	PadR family transcriptional regulator	Signaling and regulation
OG1RF_11068	-2.92819	-2.2868	-3.39153	-	hypothetical protein	Unknown
OG1RF_11069	-2.11511	-1.41066	-2.57903	-	putative transcriptional regulator	Signaling and regulation
OG1RF_11070	-4.40655	-3.78482	-4.72093	-	FtsW/RodA/SpovE family cell division protein	Cell division/cell envelope
OG1RF_11071	-3.84669	-3.40055	-4.15115	-	FtsW/RodA/SpovE family cell division protein	Cell division/cell envelope
OG1RF_11075	-1.06463	-0.991688	-1.24785	hemN	coproporphyrinogen dehydrogenase	Metabolism
OG1RF_11086	-1.23157	-1.47897	-1.19964	-	hypothetical protein	Unknown
OG1RF_11157	-1.71363	-1.56406	-1.53554	-	cro/CI family transcriptional regulator	Signaling and regulation
OG1RF_11207	1.943	1.71358	1.97352	-	V-type ATPase, subunit F	Metabolism
OG1RF_11208	2.2086	1.69323	1.9073	atpI	proton (H+) or sodium (Na+) translocating V-type ATPase (V-ATPase), subunit I	Metabolism
OG1RF_11209	1.99938	1.54995	1.76402	atpK	proton (H+) or sodium (Na+) translocating V-type ATPase (V-ATPase), subunit K	Metabolism
OG1RF_11210	1.83442	1.35683	1.62931	atpE	proton (H+) or sodium (Na+) translocating V-type ATPase (V-ATPase), subunit E	Metabolism
OG1RF_11211	1.93908	1.38892	1.61885	atpC	proton (H+) or sodium (Na+) translocating V-type ATPase (V-ATPase), subunit C	Metabolism
OG1RF_11212	1.94588	1.36161	1.72074	atpF2	V-type ATP synthase subunit F	Metabolism
OG1RF_11213	1.75227	1.34448	1.55141	atpA	ATP synthase F1 subcomplex subunit alpha	Metabolism
OG1RF_11214	1.5778	1.20659	1.39474	atpB	proton (H+) or sodium (Na+) translocating V-type ATPase (V-ATPase), subunit B	Metabolism
OG1RF_11215	1.6395	1.22899	1.53679	atpD	V-type ATP synthase subunit D	Metabolism
OG1RF_11216	1.59461	1.16982	1.34334	-	hypothetical protein	Unknown
OG1RF_11219	-0.968409	-1.04758	-1.01282	-	beta-lactamase	Cell division/cell envelope
OG1RF_11230	-2.19666	-1.97748	-2.38759	sacT	SacPA operon antiterminator	Signaling and regulation
OG1RF_11231	-1.9343	-1.91342	-2.2312	ptsG	PTS family glucose porter, IICBA component	Transport
OG1RF_11239	1.14632	1.79808	2.02605	-	transposon family protein	Phage Transposon Conjugation
OG1RF_11260	-3.39543	-3.11481	-3.22115	-	brp/Blh family beta-carotene 15,15'-monooxygenase	Metabolism
OG1RF_11261	-2.19586	-2.08586	-2.44539	-	hypothetical protein	Unknown
OG1RF_11308	-2.43579	-1.62543	-3.25261	-	N-acetyltransferase	Unknown
OG1RF_11384	1.63635	1.72643	1.10433	-	permease protein	Transport
OG1RF_11442	-1.83318	-1.57286	-2.18043	mdlB	multidrug ABC superfamily ATP binding cassette transporter, ABC protein	Transport
OG1RF_11443	-1.40452	-1.25104	-1.82446	mdlA	multidrug ABC superfamily ATP binding cassette transporter, ABC protein	Transport
OG1RF_11462	3.30563	3.51517	2.36878	liaZ	hypothetical protein	Surface protein
OG1RF_11463	3.29588	3.48294	2.27305	liaY	PspC domain-containing protein	Surface protein
OG1RF_11464	3.75035	3.68945	2.41858	liaX	hypothetical protein	Surface protein
OG1RF_11485	-1.29108	-1.25216	-1.25257	fabG2	3-oxoacyl-ACP reductase	Cell division/cell envelope
OG1RF_11490	-1.4848	-1.11549	-1.16827	purH	bifunctional purine biosynthesis protein PurH	Metabolism
OG1RF_11523	-1.67063	-1.45325	-1.40302	-	LysR family transcriptional regulator	Signaling and regulation
OG1RF_11569	1.92946	2.10969	1.87217	-	integral membrane protein	Unknown
OG1RF_11607	-0.88127	-1.2624	-1.05817	-	membrane-oligosaccharide glycerophosphotransferase	Metabolism
OG1RF_11656	3.20109	2.42941	2.78739	-	ABC superfamily ATP binding cassette transporter, permease protein	Transport
OG1RF_11657	3.26413	2.64343	2.97005	-	ABC superfamily ATP binding cassette transporter, ABC protein	Transport
OG1RF_11663	-1.79927	-1.71027	-1.92835	-	ABC superfamily ATP binding cassette transporter, ABC/membrane protein	Transport
OG1RF_11664	-2.0646	-2.00297	-2.29992	-	ABC superfamily ATP binding cassette transporter, ABC/membrane protein	Transport
OG1RF_11671	-1.02605	-1.01574	-1.00921	-	hypothetical protein	Unknown
OG1RF_11672	-1.10881	-0.973621	-1.08779	-	major facilitator family transporter	Transport
OG1RF_11680	-1.24584	-0.978152	-1.35661	-	ABC superfamily ATP binding cassette transporter, ABC protein	Transport
OG1RF_11681	-1.31766	-1.21334	-1.38226	hipO2	aminoacylase	Unknown
OG1RF_11683	-2.02911	-1.58498	-2.1503	-	ABC superfamily ATP binding cassette transporter, membrane protein	Transport
OG1RF_11684	-1.76875	-1.50051	-1.90641	-	ABC superfamily ATP binding cassette transporter, binding protein	Transport
OG1RF_11694	-1.75156	-1.69669	-1.85013	-	ABC superfamily ATP binding cassette transporter, ABC protein	Transport
OG1RF_11695	-1.32211	-1.46002	-1.50095	-	hypothetical protein	Unknown
OG1RF_11720	-1.8466	-1.33655	-1.89522	-	group 2 glycosyl transferase	Metabolism
OG1RF_11751	2.77842	2.26659	2.60564	-	hypothetical protein	Unknown
OG1RF_11766	2.89586	2.97402	2.94954	-	multidrug ABC superfamily ATP binding cassette transporter, ABC protein	Transport
OG1RF_11767	2.98721	3.23972	3.18307	-	ABC superfamily ATP binding cassette transporter, membrane protein	Transport
OG1RF_11793	1.57743	1.89392	1.49046	clpB	chaperone protein ClpB	Chaperone/Protease
OG1RF_11797	-2.68968	-2.13313	-2.87297	pbuX	xanthine permease	Transport
OG1RF_11798	-3.23312	-2.65556	-3.58856	xpt	xanthine phosphoribosyltransferase	Metabolism
OG1RF_11861	-1.53699	-1.30623	-1.63924	-	NCS2 family xanthine/uracil permease	Transport
OG1RF_11875	-1.84716	-1.53596	-1.69277	-	acyl-CoA thioester hydrolase	Metabolism
OG1RF_11903	-0.915637	-1.04271	-0.995635	gcp	O-sialoglycoprotein endopeptidase	Unknown
OG1RF_11904	-0.967609	-1.36427	-1.239	rimI	ribosomal-protein-alanine acetyltransferase	Translation
OG1RF_11905	-1.05048	-1.36237	-1.10929	rimI2	ribosomal-protein-alanine acetyltransferase	Translation
OG1RF_11922	-1.60143	-1.48363	-1.9696	-	M protein trans-acting positive regulator	Signaling and regulation
OG1RF_11923	-1.61228	-1.59381	-1.98603	-	hypothetical protein	Unknown
OG1RF_11925	-2.04934	-2.39412	-2.24489	-	hypothetical protein	Unknown
OG1RF_11926	-1.87718	-2.31103	-2.14846	-	cro/CI family transcriptional regulator	Signaling and regulation
OG1RF_11927	-2.8502	-3.2994	-2.96392	azlC	LIV-E family branched chain amino acid exporter AzlC	Transport
OG1RF_11928	-3.01834	-3.57559	-3.19007	azlD	LIV-E family branched chain amino acid exporter AzlD	Transport
OG1RF_12031	-1.66848	-2.06024	-1.74676	-	integral membrane protein	Unknown
OG1RF_12063	1.34707	1.35782	1.5213	mtnN	MTA/SAH nucleosidase	Metabolism
OG1RF_12064	1.20613	1.16691	1.54066	-	hypothetical protein	Unknown
OG1RF_12065	1.32629	1.29916	1.39962	nudF	ADP-ribose diphosphatase	Metabolism
OG1RF_12066	2.74529	2.25373	1.96693	-	hypothetical protein	Unknown
OG1RF_12067	2.1963	1.69014	1.56335	-	tellurite resistance protein	Unknown
OG1RF_12127	-1.76222	-1.53105	-1.64146	tenA	thiaminase	Metabolism
OG1RF_12128	-1.33424	-1.34697	-1.42425	-	cobalt transporter	Transport
OG1RF_12129	-1.62079	-1.57913	-1.71156	-	ABC superfamily ATP binding cassette transporter, ABC protein	Transport
OG1RF_12130	-0.948082	-1.06712	-1.14055	-	ABC superfamily ATP binding cassette transporter, membrane protein	Transport
OG1RF_12152	-1.62849	-1.15403	-1.61586	-	hypothetical protein	Unknown
OG1RF_12158	1.67115	1.45643	2.11116	penA	penicillin-binding protein 2B	Cell division/cell envelope
OG1RF_12267	5.22894	4.06917	4.95057	-	permease protein	Transport
OG1RF_12268	5.20731	4.49653	5.14678	-	ABC superfamily ATP binding cassette transporter, ABC protein	Transport
OG1RF_12269	5.18033	4.55548	5.32001	-	integrating conjugative element protein	Phage Transposon Conjugation Transposon Conjugation
OG1RF_12294	-1.09454	-1.12932	-1.21864	pmr1	P-ATPase superfamily P-type ATPase cation transporter	Transport
OG1RF_12325	-1.18135	-1.39699	-1.0402	-	putative lipoprotein	Unknown
OG1RF_12380	1.26808	1.05816	1.10918	rpmB2	50S ribosomal protein L28	Translation
OG1RF_12421	-1.88056	-1.77418	-2.39017	-	S-layer protein	Surface protein
OG1RF_12425	-1.95003	-2.69836	-2.07415	trePP	glycosyl hydrolase	Metabolism
OG1RF_12426	-1.88453	-2.687	-1.85788	yvdM	beta-phosphoglucomutase	Metabolism
OG1RF_12453	2.16349	1.24685	1.89362	-	WxL domain surface protein	Surface protein
OG1RF_12455	2.09113	1.25557	1.7324	-	hypothetical protein	Unknown
OG1RF_12456	1.96555	1.22721	1.77904	-	WxL domain surface protein	Surface protein
OG1RF_12460	1.67748	1.70366	2.0343	lrgB	murein hydrolase regulator LrgB	Signaling and regulation
OG1RF_12461	1.68105	1.61068	1.61251	lrgA	murein hydrolase regulator LrgA	Signaling and regulation
OG1RF_12480	-1.14164	-1.05951	-1.1485	-	DEAH-box family ATP-dependent helicase	DNA repair and recombination
OG1RF_12484	-1.27702	-1.14435	-1.39906	-	hypothetical protein	Unknown
OG1RF_12523	-1.37382	-1.0992	-1.10678	-	hydantoinase/oxoprolinase	Metabolism
OG1RF_12535	1.44062	1.18002	1.8824	croR	response regulator	Signaling and regulation
OG1RF_12536	1.4063	1.09104	1.79864	croS	sensor histidine kinase	Signaling and regulation

## Sheet: dsrtAdhtrA vs WT
RNA-Seq results comparing WT OG1RF and ΔsrtAΔhtrA. Genes with significant differences in abundance of mRNAs were determined using a PValue and false discovery rate (FDR) cutoff of 0.05. The Log2FC represents the log2 change between biological triplicates of ∆srtA∆htrA compared to WT OG1RF when grown to mid-log phase in TSB supplemented with glucose.
OG1RF Locus Tag	REB171 (WT)	REB172(dHtrA)	logFC	logCPM	PValue	FDR	Gene	Annotation
OG1RF_10024	1.71342		1.71342		7.77614e-05	0.00181303	-	hypothetical protein
OG1RF_10040	1.168		1.168		0.000139975	0.00294516	-	PIN domain-containing protein
OG1RF_10041	1.08839		1.08839		0.000291971	0.00532128	ispF	2-C-methyl-D-erythritol 2,4-cyclo diphosphate synthase
OG1RF_10057	-1.218		-1.218		0.00154393	0.0191181	-	oligopeptide ABC superfamily ATP binding cassette transporter, binding protein
OG1RF_10060	-1.36936		-1.36936		0.000221096	0.00414635	ruvA	crossover junction ATP-dependent DNA helicase RuvA
OG1RF_10061	-1.10974		-1.10974		0.00108459	0.0144534	ruvB	crossover junction ATP-dependent DNA helicase RuvB
OG1RF_10082	-1.16395		-1.16395		0.00301262	0.0313119	-	M protein trans-acting positive regulator
OG1RF_10098	1.74937		1.74937		0.000426496	0.00711222	argR	arginine repressor
OG1RF_10099	3.70706		3.70706		4.83702e-07	2.45455e-05	arcA	arginine deiminase
OG1RF_10100	3.51324		3.51324		1.86428e-06	8.04125e-05	arcB	ornithine carbamoyltransferase
OG1RF_10101	2.30243		2.30243		1.27329e-05	0.000378768	arcC	carbamate kinase
OG1RF_10102	1.65753		1.65753		0.000413108	0.00698773	ntcA	global nitrogen regulator NtcA
OG1RF_10113	-1.19038		-1.19038		0.00419289	0.039748	-	cob(I)yrinic acid a,c-diamide adenosyltransferase
OG1RF_10136	-1.97315		-1.97315		8.20668e-09	6.24673e-07	-	iron (Fe3+) ABC superfamily ATP binding cassette transporter, binding protein
OG1RF_10180	-1.661		-1.661		3.84044e-06	0.000152909	-	hypothetical protein
OG1RF_10181	-1.72036		-1.72036		1.2474e-05	0.00037538	-	M20D family peptidase
OG1RF_10182	-1.45452		-1.45452		0.000171043	0.0034855	-	ABC superfamily ATP binding cassette transporter, ABC protein
OG1RF_10197	1.36416		1.36416		0.000227754	0.00424048	amiD	N-acetylmuramoyl-L-alanine amidase
OG1RF_10198	-1.44204		-1.44204		0.000544079	0.00869184	aldA	aldehyde dehydrogenase
OG1RF_10208	1.10759		1.10759		0.00245731	0.0271775	hpt	hypoxanthine phosphoribosyltransferase
OG1RF_10209	1.21131		1.21131		0.000588452	0.00912625	ftsH	cell division protein FtsH
OG1RF_10218	-0.95188		-0.95188		0.00573859	0.0489131	-	thioesterase
OG1RF_10222	-1.33685		-1.33685		0.00267103	0.0290994	-	HD domain-containing protein
OG1RF_10223	-2.08419		-2.08419		8.673e-07	4.23504e-05	-	hypothetical protein
OG1RF_10224	-1.57943		-1.57943		7.78044e-06	0.000268477	-	hypothetical protein
OG1RF_10228	-1.1731		-1.1731		0.000708963	0.0106058	pyrDA	dihydroorotate oxidase
OG1RF_10235	-1.11602		-1.11602		0.00404275	0.0388946	celB	PTS family lactose-N,N'-diacetylchitobiose-beta-glucoside (lac) porter component IIBC
OG1RF_10278	-1.34585		-1.34585		0.00382133	0.0373192	atzC	N-isopropylammelide isopropylaminohydrolase
OG1RF_10282	-1.53248		-1.53248		0.00483459	0.0435501	-	vitamin-B12 independent methionine synthase
OG1RF_10289	-0.971934		-0.971934		0.00289457	0.0304518	-	MarR family transcriptional regulator
OG1RF_10292	-1.04485		-1.04485		0.00411582	0.0393533	mtlA	PTS family mannitol porter, EIICB component
OG1RF_10293	-1.0442		-1.0442		0.00464361	0.0427674	-	mannitol operon transcriptional antiterminator
OG1RF_10294	-1.15178		-1.15178		0.0032801	0.0334208	mltF	PTS family fructose/mannitol porter component IIA
OG1RF_10305	-1.0672		-1.0672		0.00450268	0.0417668	-	hypothetical protein
OG1RF_10349	-1.25649		-1.25649		0.000118436	0.00259757	dapF	diaminopimelate epimerase
OG1RF_10353	3.39398		3.39398		5.7678e-12	8.29282e-10	-	LemA family protein
OG1RF_10354	3.54036		3.54036		3.90086e-14	7.21101e-12	-	hypothetical protein
OG1RF_10355	-0.950864		-0.950864		0.00325125	0.0333898	nrdF	ribonucleotide-diphosphate reductase subunit beta
OG1RF_10356	-0.992835		-0.992835		0.0012099	0.0158945	nrdE	ribonucleotide-diphosphate reductase subunit alpha
OG1RF_10357	-1.01008		-1.01008		0.00177881	0.0213128	nrdI	ribonucleotide-diphosphate reductase subunit gamma
OG1RF_10373	-1.1683		-1.1683		0.00280383	0.0299293	ldh2	L-lactate dehydrogenase
OG1RF_10379	-1.3208		-1.3208		0.000291736	0.00532128	-	phage integrase family site-specific recombinase
OG1RF_10417	1.29514		1.29514		0.000459892	0.0075809	pbp2A	penicillin-binding protein 2A
OG1RF_10423	3.34932		3.34932		9.29296e-11	9.62007e-09	prsA	peptidyl-prolyl cis-trans isomerase
OG1RF_10424	1.25328		1.25328		0.00393133	0.0381059	-	hypothetical protein
OG1RF_10425	1.32005		1.32005		0.00308755	0.0319623	hit	HIT family protein
OG1RF_10457	-1.30069		-1.30069		0.00422433	0.0398998	-	voltage-gated chloride channel family protein
OG1RF_10475	-1.14886		-1.14886		0.00366104	0.0363018	-	deoxynucleoside kinase
OG1RF_10476	-1.49358		-1.49358		0.000576842	0.00912625	-	hypothetical protein
OG1RF_10481	1.47375		1.47375		0.00210403	0.0239878	-	beta-lactamase
OG1RF_10499	-1.927		-1.927		0.000780765	0.0112884	-	hypothetical protein
OG1RF_10528	-1.28501		-1.28501		0.00369853	0.0365336	-	rRNA methylase
OG1RF_10529	-1.48109		-1.48109		0.0019952	0.023155	-	radical SAM protein
OG1RF_10588	1.08445		1.08445		0.00250532	0.0275905	pip	phage infection protein
OG1RF_10589	-1.04159		-1.04159		0.00315698	0.0325508	-	cation efflux family protein
OG1RF_10590	-1.1218		-1.1218		0.00101116	0.0137249	-	APC family amino acid-polyamine-organocation transporter
OG1RF_10599	1.34733		1.34733		0.00101293	0.0137249	-	cro/CI family transcriptional regulator
OG1RF_10613	-1.12985		-1.12985		0.000820657	0.0116982	-	hypothetical protein
OG1RF_10614	-2.00447		-2.00447		1.46372e-08	9.96871e-07	-	hypothetical protein
OG1RF_10615	-1.89976		-1.89976		1.50562e-05	0.000428191	-	group 2 glycosyl transferase
OG1RF_10616	-1.80374		-1.80374		9.50491e-07	4.55532e-05	-	cellulose synthase catalytic subunit
OG1RF_10617	-1.99625		-1.99625		1.61895e-07	8.91454e-06	-	hypothetical protein
OG1RF_10618	-1.88811		-1.88811		2.15225e-05	0.000580212	-	hypothetical protein
OG1RF_10626	-1.98026		-1.98026		9.4892e-05	0.00213548	-	hypothetical protein
OG1RF_10659	1.16357		1.16357		0.000192327	0.00382879	-	hypothetical protein
OG1RF_10661	1.03901		1.03901		0.00267606	0.0290994	-	TatD family hydrolase
OG1RF_10672	-1.07748		-1.07748		0.00358465	0.0356811	-	GNAT family acetyltransferase
OG1RF_10697	1.41905		1.41905		0.00260915	0.0286123	-	hypothetical protein
OG1RF_10707	2.04951		2.04951		2.30736e-08	1.49286e-06	-	DNA repair exonuclease
OG1RF_10755	1.18347		1.18347		0.00100516	0.0137249	-	hypothetical protein
OG1RF_10817	-1.64149		-1.64149		2.64894e-05	0.000699537	malR	phage integrase family site-specific recombinase
OG1RF_10818	-1.46733		-1.46733		0.000123178	0.00267887	-	nitroreductase
OG1RF_10820	-1.2119		-1.2119		0.00386879	0.0376407	-	LytR family response regulator
OG1RF_10838	-2.58238		-2.58238		0.00068202	0.010322	-	NRAMP family Mn2+/Fe2+ transporter
OG1RF_10839	-2.48412		-2.48412		0.000428712	0.00711222	-	universal stress protein
OG1RF_10853	-1.09834		-1.09834		0.00569294	0.0489131	-	hypothetical protein
OG1RF_10858	-1.48229		-1.48229		0.001049	0.0141396	-	MFS family major facilitator transporter
OG1RF_10869	1.72494		1.72494		0.000822669	0.0116982	-	von Willebrand factor type A domain-containing protein
OG1RF_10870	1.80967		1.80967		0.000492146	0.00795551	-	cell wall surface anchor family protein
OG1RF_10871	1.86259		1.86259		0.000200816	0.00394007	-	cell wall surface anchor family protein
OG1RF_10873	1.25675		1.25675		0.00507193	0.0449525	-	hypothetical protein
OG1RF_10874	1.16627		1.16627		0.00559088	0.0485543	-	hypothetical protein
OG1RF_10875	-1.69093		-1.69093		0.000789	0.0113441	-	hypothetical protein
OG1RF_10876	-1.64635		-1.64635		0.00273847	0.0295298	-	hypothetical protein
OG1RF_10878	1.7253		1.7253		0.000368364	0.0063555	-	collagen adhesin protein
OG1RF_10881	1.8618		1.8618		0.00189523	0.0222948	-	hypothetical protein
OG1RF_10895	-1.68951		-1.68951		5.28514e-05	0.00130379	-	glutamine ABC superfamily ATP binding cassette transporter, membrane protein
OG1RF_10896	-1.38233		-1.38233		0.00153948	0.0191181	-	amino acid ABC superfamily ATP binding cassette transporter, membrane protein
OG1RF_10897	-1.46677		-1.46677		0.0014429	0.0183952	-	glutamine ABC superfamily ATP binding cassette transporter, binding protein
OG1RF_10898	-1.27417		-1.27417		0.00497536	0.0442482	-	ABC superfamily ATP binding cassette transporter, ABC protein
OG1RF_10922	-1.2889		-1.2889		0.000325974	0.00581808	-	hypothetical protein
OG1RF_10949	-1.29746		-1.29746		0.000751035	0.0110436	-	hypothetical protein
OG1RF_10952	1.63787		1.63787		8.18262e-06	0.000275021	-	hypothetical protein
OG1RF_10966	1.05693		1.05693		0.00287539	0.0303736	-	sensor histidine kinase
OG1RF_10974	0.888281		0.888281		0.00553005	0.0483886	-	hypothetical protein
OG1RF_10975	0.97751		0.97751		0.0052746	0.0465893	-	crossover junction endodeoxyribonuclease
OG1RF_10992	-1.67945		-1.67945		0.00160474	0.0197766	-	ABC superfamily ATP binding cassette transporter, ABC protein
OG1RF_10993	-1.82989		-1.82989		0.00151409	0.0189705	-	spermidine/putrescine ABC superfamily ATP binding cassette transporter
OG1RF_10994	-2.09998		-2.09998		7.25955e-05	0.00172364	ade	adenine deaminase
OG1RF_10995	-2.42331		-2.42331		1.20554e-06	5.67259e-05	mtaD	putative S-adenosylhomocysteine deaminase
OG1RF_11012	-1.27323		-1.27323		0.00163923	0.0200109	-	hypothetical protein
OG1RF_11029	0.889498		0.889498		0.00354411	0.0354137	-	response regulator
OG1RF_11030	0.870378		0.870378		0.00572331	0.0489131	yclK	sensor histidine kinase
OG1RF_11031	3.6873		3.6873		5.6886e-22	2.94442e-19	-	hypothetical protein
OG1RF_11032	3.39181		3.39181		2.2119e-19	6.36044e-17	-	hypothetical protein
OG1RF_11033	0.925934		0.925934		0.00299347	0.0312383	-	sulfatase
OG1RF_11044	1.18763		1.18763		0.00426927	0.0401777	rbfA	ribosome-binding factor A
OG1RF_11045	-1.85288		-1.85288		4.16479e-07	2.1557e-05	-	hypothetical protein
OG1RF_11046	-1.50337		-1.50337		9.35181e-06	0.000295152	-	hypothetical protein
OG1RF_11047	-1.5827		-1.5827		4.37803e-06	0.000165049	-	cro/CI family transcriptional regulator
OG1RF_11048	-1.83377		-1.83377		0.00461538	0.0426593	-	hypothetical protein
OG1RF_11049	-2.3529		-2.3529		0.000137518	0.00291719	-	DNA replication protein
OG1RF_11050	-2.21356		-2.21356		0.000767292	0.011212	-	DNA replication protein
OG1RF_11051	-2.18344		-2.18344		0.00151734	0.0189705	-	hypothetical protein
OG1RF_11052	-2.53894		-2.53894		0.000184804	0.00370754	-	RinA family transcriptional regulator
OG1RF_11053	-3.22737		-3.22737		1.57653e-08	1.04617e-06	-	transposase
OG1RF_11054	-3.65672		-3.65672		1.18025e-10	1.17481e-08	-	hypothetical protein
OG1RF_11055	-3.48662		-3.48662		4.89809e-10	4.52723e-08	-	TP901-1 family phage major tail protein
OG1RF_11056	-3.55072		-3.55072		7.0048e-11	7.5535e-09	-	hypothetical protein
OG1RF_11057	-3.73609		-3.73609		7.44327e-10	6.38257e-08	-	hypothetical protein
OG1RF_11058	-3.55554		-3.55554		1.07984e-08	7.76283e-07	-	ABC superfamily ATP binding cassette transporter permease subunit
OG1RF_11059	-3.68094		-3.68094		7.50886e-10	6.38257e-08	-	phage tail protein
OG1RF_11060	-3.82877		-3.82877		4.15744e-09	3.26044e-07	-	phage structural protein
OG1RF_11061	-3.81488		-3.81488		1.5832e-10	1.51753e-08	-	hypothetical protein
OG1RF_11062	-3.59316		-3.59316		4.88706e-11	5.499e-09	-	holin
OG1RF_11063	-4.14926		-4.14926		2.56774e-11	3.32265e-09	amiD2	N-acetylmuramoyl-L-alanine amidase
OG1RF_11064	-1.17114		-1.17114		0.000960983	0.0132996	truB	tRNA pseudouridine synthase B
OG1RF_11065	-1.22894		-1.22894		0.000150191	0.00310954	ribF	riboflavin biosynthesis protein RibF
OG1RF_11066	-1.29383		-1.29383		0.00024255	0.0044837	-	GNAT family acetyltransferase
OG1RF_11067	-2.29267		-2.29267		9.08244e-06	0.000293595	-	PadR family transcriptional regulator
OG1RF_11068	-2.92819		-2.92819		1.06721e-08	7.76283e-07	-	hypothetical protein
OG1RF_11069	-2.11511		-2.11511		1.5934e-07	8.91454e-06	-	putative transcriptional regulator
OG1RF_11070	-4.40655		-4.40655		8.53336e-12	1.16233e-09	-	FtsW/RodA/SpovE family cell division protein
OG1RF_11071	-3.84669		-3.84669		4.55629e-12	6.93628e-10	-	FtsW/RodA/SpovE family cell division protein
OG1RF_11075	-1.06463		-1.06463		0.00108903	0.0144534	hemN	coproporphyrinogen dehydrogenase
OG1RF_11086	-1.23157		-1.23157		0.00191745	0.0224541	-	hypothetical protein
OG1RF_11131	1.06887		1.06887		0.00271984	0.0294517	-	ABC superfamily ATP binding cassette transporter, ABC protein
OG1RF_11157	-1.71363		-1.71363		0.000857372	0.012125	-	cro/CI family transcriptional regulator
OG1RF_11191	0.919189		0.919189		0.0055344	0.0483886	cvpA	colicin V production protein CvpA family protein
OG1RF_11193	0.991944		0.991944		0.00475842	0.0433487	trxA	thioredoxin
OG1RF_11200	1.20908		1.20908		0.00169866	0.0206391	-	hypothetical protein
OG1RF_11207	1.943		1.943		7.62492e-06	0.000266666	-	V-type ATPase, subunit F
OG1RF_11208	2.2086		2.2086		9.60564e-08	5.52431e-06	atpI	proton (H+) or sodium (Na+) translocating V-type ATPase (V-ATPase), subunit I
OG1RF_11209	1.99938		1.99938		4.72424e-06	0.00016981	atpK	proton (H+) or sodium (Na+) translocating V-type ATPase (V-ATPase), subunit K
OG1RF_11210	1.83442		1.83442		2.95671e-05	0.000772925	atpE	proton (H+) or sodium (Na+) translocating V-type ATPase (V-ATPase), subunit E
OG1RF_11211	1.93908		1.93908		8.61524e-06	0.000282231	atpC	proton (H+) or sodium (Na+) translocating V-type ATPase (V-ATPase), subunit C
OG1RF_11212	1.94588		1.94588		1.92835e-05	0.000525322	atpF2	V-type ATP synthase subunit F
OG1RF_11213	1.75227		1.75227		1.0257e-05	0.00031982	atpA	ATP synthase F1 subcomplex subunit alpha
OG1RF_11214	1.5778		1.5778		2.43455e-05	0.000649549	atpB	proton (H+) or sodium (Na+) translocating V-type ATPase (V-ATPase), subunit B
OG1RF_11215	1.6395		1.6395		1.38674e-05	0.000403246	atpD	V-type ATP synthase subunit D
OG1RF_11216	1.59461		1.59461		6.6066e-05	0.00158768	-	hypothetical protein
OG1RF_11219	-0.968409		-0.968409		0.00336729	0.0340412	-	beta-lactamase
OG1RF_11223	-1.2509		-1.2509		0.00217401	0.0244337	-	hypothetical protein
OG1RF_11230	-2.19666		-2.19666		0.00088124	0.0123278	sacT	SacPA operon antiterminator
OG1RF_11231	-1.9343		-1.9343		0.000642155	0.00977586	ptsG	PTS family glucose porter, IICBA component
OG1RF_11239	1.14632		1.14632		0.0027549	0.0295837	-	transposon family protein
OG1RF_11250	-2.78646		-2.78646		3.32148e-05	0.000851089	-	TetR family transcriptional regulator
OG1RF_11260	-3.39543		-3.39543		8.59698e-06	0.000282231	-	brp/Blh family beta-carotene 15,15'-monooxygenase
OG1RF_11261	-2.19586		-2.19586		7.64527e-10	6.38257e-08	-	hypothetical protein
OG1RF_11301	-1.41584		-1.41584		0.00112943	0.0149131	-	major facilitator family transporter
OG1RF_11308	-2.43579		-2.43579		1.23439e-08	8.63405e-07	-	N-acetyltransferase
OG1RF_11310	-1.8002		-1.8002		5.63484e-06	0.000199767	-	multidrug ABC superfamily ATP binding cassette transporter, ABC protein
OG1RF_11311	-1.12288		-1.12288		0.00135702	0.0174227	-	ABC superfamily ATP binding cassette transporter, ABC/membrane protein
OG1RF_11326	-1.19243		-1.19243		0.000908895	0.0126463	-	hypothetical protein
OG1RF_11348	-1.7962		-1.7962		0.000345014	0.00607412	pduU	propanediol utilization protein PduU
OG1RF_11355	-1.00531		-1.00531		0.00417615	0.0397349	plsY	acyl-phosphate glycerol 3-phosphate acyltransferase
OG1RF_11358	1.32688		1.32688		0.00473241	0.0432773	hslU	ATP-dependent hsl protease ATP-binding subunit HslU
OG1RF_11359	1.42579		1.42579		0.00558417	0.0485543	hslV	ATP-dependent protease HslVU
OG1RF_11360	1.57518		1.57518		0.00173814	0.0209224	xerC	tyrosine recombinase XerC
OG1RF_11384	1.63635		1.63635		2.09695e-06	8.89656e-05	-	permease protein
OG1RF_11385	2.1204		2.1204		2.30076e-06	9.60383e-05	-	ABC superfamily ATP binding cassette transporter, ABC protein
OG1RF_11442	-1.83318		-1.83318		3.57463e-08	2.20265e-06	mdlB	multidrug ABC superfamily ATP binding cassette transporter, ABC protein
OG1RF_11443	-1.40452		-1.40452		1.4037e-05	0.000403642	mdlA	multidrug ABC superfamily ATP binding cassette transporter, ABC protein
OG1RF_11461	0.922291		0.922291		0.00334365	0.0339348	-	endo/excinuclease amino domain-containing protein
OG1RF_11462	3.30563		3.30563		5.67576e-21	2.09841e-18	-	hypothetical protein
OG1RF_11463	3.29588		3.29588		2.12985e-20	6.89008e-18	-	PspC domain-containing protein
OG1RF_11464	3.75035		3.75035		5.8087e-16	1.36663e-13	-	hypothetical protein
OG1RF_11485	-1.29108		-1.29108		0.000296335	0.00536304	fabG2	3-oxoacyl-ACP reductase
OG1RF_11488	-2.05606		-2.05606		1.45291e-06	6.48298e-05	-	hypothetical protein
OG1RF_11490	-1.4848		-1.4848		0.000146832	0.00306452	purH	bifunctional purine biosynthesis protein PurH
OG1RF_11493	-1.39312		-1.39312		0.000353656	0.00618421	purF	amidophosphoribosyltransferase
OG1RF_11494	-1.30172		-1.30172		0.000385119	0.00660059	purL	phosphoribosylformylglycinamidine synthase
OG1RF_11495	-1.88284		-1.88284		0.000745931	0.0110313	purL2	phosphoribosylformylglycinamidine synthase
OG1RF_11497	-1.39303		-1.39303		0.00202995	0.0233489	purC	phosphoribosylaminoimidazolesuccinocarboxamide synthase
OG1RF_11498	-1.27004		-1.27004		0.000477739	0.00777603	purK	phosphoribosylaminoimidazole carboxylase ATPase subunit PurK
OG1RF_11523	-1.67063		-1.67063		0.000116998	0.00258795	-	LysR family transcriptional regulator
OG1RF_11524	-1.07843		-1.07843		0.00185049	0.0218679	-	hypothetical protein
OG1RF_11525	-1.30744		-1.30744		0.000215424	0.00412976	sprE	SprE protein
OG1RF_11526	-1.33221		-1.33221		0.000214133	0.00412976	gelE	gelatinase
OG1RF_11569	1.92946		1.92946		3.10162e-07	1.63816e-05	-	integral membrane protein
OG1RF_11580	-1.28209		-1.28209		0.000494914	0.00795551	ysxC	ribosome biogenesis GTP-binding protein YsxC
OG1RF_11599	-0.976326		-0.976326		0.00296007	0.0310148	-	GntR family transcriptional regulator
OG1RF_11604	-1.28317		-1.28317		0.00562313	0.0486531	-	cyclic AMP receptor protein
OG1RF_11607	-0.88127		-0.88127		0.00577203	0.0489131	-	membrane-oligosaccharide glycerophosphotransferase
OG1RF_11642	-1.68615		-1.68615		0.00437639	0.0408885	-	hypothetical protein
OG1RF_11656	3.20109		3.20109		1.78499e-18	4.61955e-16	-	ABC superfamily ATP binding cassette transporter, permease protein
OG1RF_11657	3.26413		3.26413		2.84149e-22	1.83844e-19	-	ABC superfamily ATP binding cassette transporter, ABC protein
OG1RF_11663	-1.79927		-1.79927		0.000336312	0.00596148	-	ABC superfamily ATP binding cassette transporter, ABC/membrane protein
OG1RF_11664	-2.0646		-2.0646		0.000124368	0.00268221	-	ABC superfamily ATP binding cassette transporter, ABC/membrane protein
OG1RF_11666	-1.62209		-1.62209		0.00447312	0.0416418	cydA	cytochrome D ubiquinol oxidase subunit I
OG1RF_11671	-1.02605		-1.02605		0.00494243	0.044107	-	hypothetical protein
OG1RF_11672	-1.10881		-1.10881		0.000771151	0.011212	-	major facilitator family transporter
OG1RF_11673	-1.63198		-1.63198		0.00229886	0.0256442	trmU	tRNA (5-methyl aminomethyl-2-thiouridylate)-methyltransferase
OG1RF_11677	-2.15076		-2.15076		1.11607e-05	0.00033981	-	ABC superfamily ATP binding cassette transporter, ABC protein
OG1RF_11678	-2.1195		-2.1195		4.69609e-06	0.00016981	-	ABC superfamily ATP binding cassette transporter, membrane protein
OG1RF_11679	-2.13036		-2.13036		4.08771e-06	0.000160288	-	ABC superfamily ATP binding cassette transporter, binding protein
OG1RF_11680	-1.24584		-1.24584		0.000164629	0.00338144	-	ABC superfamily ATP binding cassette transporter, ABC protein
OG1RF_11681	-1.31766		-1.31766		0.0020934	0.0239722	hipO2	aminoacylase
OG1RF_11683	-2.02911		-2.02911		8.11668e-05	0.00185894	-	ABC superfamily ATP binding cassette transporter, membrane protein
OG1RF_11684	-1.76875		-1.76875		0.000220034	0.00414635	-	ABC superfamily ATP binding cassette transporter, binding protein
OG1RF_11693	-1.59794		-1.59794		0.0035173	0.0352821	-	cobalt (Co2+) ABC superfamily ATP binding cassette transporter, membrane protein
OG1RF_11694	-1.75156		-1.75156		0.00135576	0.0174227	-	ABC superfamily ATP binding cassette transporter, ABC protein
OG1RF_11695	-1.32211		-1.32211		0.00171794	0.0207758	-	hypothetical protein
OG1RF_11696	0.932758		0.932758		0.00193607	0.0225701	glmM	phosphoglucosamine mutase
OG1RF_11697	0.910442		0.910442		0.00477371	0.0433487	-	hypothetical protein
OG1RF_11698	0.965148		0.965148		0.0018218	0.0216276	-	hypothetical protein
OG1RF_11719	-1.53734		-1.53734		0.000602094	0.00927511	licD	LicD-like protein
OG1RF_11720	-1.8466		-1.8466		1.5116e-06	6.63055e-05	-	group 2 glycosyl transferase
OG1RF_11733	0.904237		0.904237		0.00484638	0.0435501	rfbC	dTDP-4-dehydrorhamnose 3,5-epimerase
OG1RF_11751	2.77842		2.77842		8.93323e-16	1.9266e-13	-	hypothetical protein
OG1RF_11766	2.89586		2.89586		2.7154e-11	3.3464e-09	-	multidrug ABC superfamily ATP binding cassette transporter, ABC protein
OG1RF_11767	2.98721		2.98721		5.71999e-14	9.86888e-12	-	ABC superfamily ATP binding cassette transporter, membrane protein
OG1RF_11793	1.57743		1.57743		1.67861e-05	0.000467589	clpB	chaperone protein ClpB
OG1RF_11797	-2.68968		-2.68968		2.35901e-06	9.69065e-05	pbuX	xanthine permease
OG1RF_11798	-3.23312		-3.23312		4.5766e-08	2.75448e-06	xpt	xanthine phosphoribosyltransferase
OG1RF_11860	-1.39359		-1.39359		0.00397392	0.038375	guaC	GMP reductase
OG1RF_11861	-1.53699		-1.53699		0.000587902	0.00912625	-	NCS2 family xanthine/uracil permease
OG1RF_11862	-1.4057		-1.4057		0.000428624	0.00711222	guaD	guanine deaminase
OG1RF_11875	-1.84716		-1.84716		4.15763e-06	0.000160596	-	acyl-CoA thioester hydrolase
OG1RF_11878	-1.01343		-1.01343		0.00374777	0.0368792	comEC	competence protein ComEC
OG1RF_11896	-0.979203		-0.979203		0.00586689	0.0494577	-	hypothetical protein
OG1RF_11903	-0.915637		-0.915637		0.00376357	0.0368944	gcp	O-sialoglycoprotein endopeptidase
OG1RF_11904	-0.967609		-0.967609		0.00347745	0.0350181	rimI	ribosomal-protein-alanine acetyltransferase
OG1RF_11905	-1.05048		-1.05048		0.00100645	0.0137249	rimI2	ribosomal-protein-alanine acetyltransferase
OG1RF_11907	1.45855		1.45855		0.000200962	0.00394007	-	penicillin-binding protein 4
OG1RF_11922	-1.60143		-1.60143		8.06714e-06	0.000274707	-	M protein trans-acting positive regulator
OG1RF_11923	-1.61228		-1.61228		0.000127846	0.00273442	-	hypothetical protein
OG1RF_11925	-2.04934		-2.04934		1.59556e-09	1.29041e-07	-	hypothetical protein
OG1RF_11926	-1.87718		-1.87718		2.43848e-08	1.53922e-06	-	cro/CI family transcriptional regulator
OG1RF_11927	-2.8502		-2.8502		7.23663e-13	1.17052e-10	azlC	LIV-E family branched chain amino acid exporter AzlC
OG1RF_11928	-3.01834		-3.01834		3.71727e-11	4.37286e-09	azlD	LIV-E family branched chain amino acid exporter AzlD
OG1RF_11938	-1.42066		-1.42066		0.000102855	0.00229473	-	fumarate reductase
OG1RF_11977	-1.37419		-1.37419		0.00487855	0.0436875	licT2	transcription antiterminator LicT
OG1RF_11979	-1.01573		-1.01573		0.00563985	0.0486531	-	FMN-dependent NADH-azoreductase
OG1RF_12013	0.953206		0.953206		0.00467724	0.0429244	opuAA2	glycine betaine/L-proline ABC superfamily ATP binding cassette transporter, ABC protein
OG1RF_12014	1.05606		1.05606		0.00147741	0.0187428	-	glycine betaine/carnitine/choline ABC superfamily ATP binding cassette transporter
OG1RF_12031	-1.66848		-1.66848		7.86627e-05	0.00181767	-	integral membrane protein
OG1RF_12045	-1.09762		-1.09762		0.00162838	0.0199728	-	competence protein
OG1RF_12049	-1.37923		-1.37923		0.00180888	0.0215732	lmrA	multidrug resistance ABC transporter ATP-binding and permease
OG1RF_12063	1.34707		1.34707		1.09393e-05	0.000337035	mtnN	MTA/SAH nucleosidase
OG1RF_12064	1.20613		1.20613		0.000361783	0.00628386	-	hypothetical protein
OG1RF_12065	1.32629		1.32629		3.22241e-05	0.000833959	nudF	ADP-ribose diphosphatase
OG1RF_12066	2.74529		2.74529		2.40351e-07	1.29589e-05	-	hypothetical protein
OG1RF_12067	2.1963		2.1963		1.68028e-05	0.000467589	-	tellurite resistance protein
OG1RF_12098	1.08879		1.08879		0.00286969	0.0303736	-	gfo/Idh/MocA family oxidoreductase
OG1RF_12111	1.05262		1.05262		0.00134163	0.0174227	dtlB	D-alanine transfer protein DltB
OG1RF_12112	1.09609		1.09609		0.000588904	0.00912625	dltA	D-alanine--D-alanine ligase
OG1RF_12127	-1.76222		-1.76222		1.30569e-06	6.03415e-05	tenA	thiaminase
OG1RF_12128	-1.33424		-1.33424		0.000176348	0.00356554	-	cobalt transporter
OG1RF_12129	-1.62079		-1.62079		1.41014e-06	6.40255e-05	-	ABC superfamily ATP binding cassette transporter, ABC protein
OG1RF_12130	-0.948082		-0.948082		0.00578339	0.0489131	-	ABC superfamily ATP binding cassette transporter, membrane protein
OG1RF_12138	-2.0165		-2.0165		0.0021809	0.0244337	thiW	ThiW protein
OG1RF_12152	-1.62849		-1.62849		6.62555e-05	0.00158768	-	hypothetical protein
OG1RF_12158	1.67115		1.67115		0.000396487	0.00675072	penA	penicillin-binding protein 2B
OG1RF_12163	1.34933		1.34933		0.00150765	0.0189705	vanR	response regulator
OG1RF_12164	1.56969		1.56969		0.00106103	0.0142277	-	ErfK/YbiS/YcfS/YnhG family protein
OG1RF_12186	-1.21436		-1.21436		0.00483702	0.0435501	fabK	enoyl-ACP reductase
OG1RF_12187	-1.00988		-1.00988		0.00200716	0.0231899	acpP	acyl carrier protein
OG1RF_12188	-0.997228		-0.997228		0.00437234	0.0408885	fabH	beta-ketoacyl-acyl-carrier-protein synthase III
OG1RF_12189	-0.976222		-0.976222		0.00212477	0.024118	-	MarR family transcriptional regulator
OG1RF_12193	-1.1809		-1.1809		0.00215009	0.0242988	-	group 1 glycosyl transferase
OG1RF_12225	-0.916144		-0.916144		0.00412085	0.0393533	cspA3	cold shock protein CspA
OG1RF_12235	-1.8017		-1.8017		8.39089e-05	0.00190488	-	S1 family extracellular protease
OG1RF_12266	1.82706		1.82706		5.96229e-05	0.0014557	-	transcriptional regulator
OG1RF_12267	5.22894		5.22894		1.92229e-23	1.6583e-20	-	permease protein
OG1RF_12268	5.20731		5.20731		2.36374e-21	1.01956e-18	-	ABC superfamily ATP binding cassette transporter, ABC protein
OG1RF_12269	5.18033		5.18033		2.91927e-15	5.81159e-13	-	integrating conjugative element protein
OG1RF_12294	-1.09454		-1.09454		0.00130736	0.0170881	pmr1	P-ATPase superfamily P-type ATPase cation transporter
OG1RF_12305	-8.52919		-8.52919		1.12526e-34	1.45608e-31	htrA	serine protease HtrA
OG1RF_12325	-1.18135		-1.18135		0.000217388	0.00413676	-	putative lipoprotein
OG1RF_12327	-11.9675		-11.9675		3.09863e-44	8.01925e-41	srtA	sortase SrtA
OG1RF_12352	-1.24532		-1.24532		0.00326902	0.0334208	-	ABC superfamily ATP binding cassette transporter, ABC protein
OG1RF_12380	1.26808		1.26808		0.000620842	0.00950733	rpmB2	50S ribosomal protein L28
OG1RF_12391	-1.18256		-1.18256		0.00281021	0.0299293	gmk2	guanylate kinase
OG1RF_12406	-1.13304		-1.13304		0.00135989	0.0174227	-	RpiR family phosphosugar-binding transcriptional regulator
OG1RF_12421	-1.88056		-1.88056		0.000469206	0.00768548	-	S-layer protein
OG1RF_12425	-1.95003		-1.95003		2.62273e-06	0.000106057	trePP	glycosyl hydrolase
OG1RF_12426	-1.88453		-1.88453		4.68646e-05	0.00118907	yvdM	beta-phosphoglucomutase
OG1RF_12441	-1.16953		-1.16953		0.0024458	0.0271662	-	hypothetical protein
OG1RF_12451	1.4925		1.4925		0.000208701	0.00406104	-	cell wall surface anchor family protein
OG1RF_12452	1.93613		1.93613		9.18902e-06	0.000293595	ubiD	UbiD family decarboxylase
OG1RF_12453	2.16349		2.16349		7.75834e-07	3.86127e-05	-	WxL domain surface protein
OG1RF_12454	2.06399		2.06399		4.40046e-06	0.000165049	ubiD2	UbiD family decarboxylase
OG1RF_12455	2.09113		2.09113		4.58157e-06	0.000169387	-	hypothetical protein
OG1RF_12456	1.96555		1.96555		7.89386e-08	4.64302e-06	-	WxL domain surface protein
OG1RF_12460	1.67748		1.67748		4.94478e-05	0.00124244	lrgB	murein hydrolase regulator LrgB
OG1RF_12461	1.68105		1.68105		1.33594e-05	0.000392889	lrgA	murein hydrolase regulator LrgA
OG1RF_12476	-1.14254		-1.14254		0.00574857	0.0489131	-	PTS family fructose/mannitol (fru) porter component IIA
OG1RF_12478	-1.32466		-1.32466		0.000693832	0.0104397	-	PTS family fructose/mannitol (fru) porter component IIC
OG1RF_12480	-1.14164		-1.14164		0.000579438	0.00912625	-	DEAH-box family ATP-dependent helicase
OG1RF_12484	-1.27702		-1.27702		0.000299894	0.00538975	-	hypothetical protein
OG1RF_12500	1.24046		1.24046		0.000872093	0.0122662	-	cell-envelope associated acid phosphatase
OG1RF_12523	-1.37382		-1.37382		7.48638e-05	0.00176134	-	hydantoinase/oxoprolinase
OG1RF_12532	-1.06555		-1.06555		0.00546224	0.0480826	mdeA	putative methionine gamma-lyase
OG1RF_12533	-1.48701		-1.48701		0.000735784	0.0109437	-	PTS family oligomeric beta-glucoside porter component IIC
OG1RF_12535	1.44062		1.44062		5.28973e-05	0.00130379	croR	response regulator
OG1RF_12536	1.4063		1.4063		1.88272e-05	0.000518348	croS	sensor histidine kinase

## Sheet: dsrtAdhtrA vs dhtrA
RNA-Seq results comparing ΔhtrA and ΔsrtAΔhtrA. Genes with significant differences in abundance of mRNAs were determined using a PValue and false discovery rate (FDR) cutoff of 0.05. The Log2FC represents the log2 change between biological triplicates of ∆srtA∆htrA compared to ΔhtrA when grown to mid-log phase in TSB supplemented with glucose.
OG1RF Locus Tag	REB171 (WT)	REB172(dHtrA)	logFC	logCPM	PValue	FDR	Gene	Annotation
OG1RF_10005			1.09056		0.00347361	0.0289295	gyrB	DNA topoisomerase subunit B
OG1RF_10006			1.10498		0.000947537	0.0115081	gyrA	DNA topoisomerase subunit A
OG1RF_10022			-1.0557		0.00350806	0.0290763	-	hypothetical protein
OG1RF_10040			1.37732		7.98975e-06	0.000272072	-	PIN domain-containing protein
OG1RF_10041			1.31948		1.29629e-05	0.000403788	ispF	2-C-methyl-D-erythritol 2,4-cyclo diphosphate synthase
OG1RF_10045			1.01978		0.00310076	0.0265721	cysS2	cysteine--tRNA ligase
OG1RF_10047			0.895722		0.00360604	0.029533	-	hypothetical protein
OG1RF_10049			1.20585		0.00037174	0.00556107	veg	Veg protein
OG1RF_10057			-1.46993		0.000132952	0.00256853	-	oligopeptide ABC superfamily ATP binding cassette transporter, binding protein
OG1RF_10063			-0.931523		0.00362964	0.0296325	-	N-acylglucosamine-6-phosphate 2-epimerase
OG1RF_10096			-1.21893		0.00114778	0.013202	-	alpha/beta hydrolase fold family hydrolase
OG1RF_10099			2.94847		3.36388e-05	0.000870573	arcA	arginine deiminase
OG1RF_10100			3.02178		2.61827e-05	0.000720861	arcB	ornithine carbamoyltransferase
OG1RF_10101			1.65308		0.00134793	0.0148988	arcC	carbamate kinase
OG1RF_10102			1.41564		0.00226067	0.0211213	ntcA	global nitrogen regulator NtcA
OG1RF_10113			-1.19818		0.00615677	0.0442603	-	cob(I)yrinic acid a,c-diamide adenosyltransferase
OG1RF_10136			-1.5856		3.2877e-06	0.000130901	-	iron (Fe3+) ABC superfamily ATP binding cassette transporter, binding protein
OG1RF_10148			-1.24429		0.00648932	0.0457612	thiD	phosphomethylpyrimidine kinase
OG1RF_10152			1.0838		0.00320209	0.0269935	rplD	50S ribosomal protein L4/L1 family protein
OG1RF_10154			1.16607		0.00343908	0.0288037	rplB	50S ribosomal protein L2
OG1RF_10155			1.07583		0.00661252	0.0463751	rpsS	30S ribosomal protein S19
OG1RF_10157			1.1158		0.00717474	0.0495153	rpsC	30S ribosomal protein S3
OG1RF_10164			1.08063		0.00288735	0.0253304	rpsN	30S ribosomal protein S14
OG1RF_10165			1.10951		0.00214956	0.0204309	rpsH	30S ribosomal protein S8
OG1RF_10166			1.07939		0.00384771	0.0308293	rplF	50S ribosomal protein L6
OG1RF_10167			0.996388		0.00311268	0.0265862	rplR	50S ribosomal protein L18
OG1RF_10170			0.967623		0.00201179	0.0196473	rplO	50S ribosomal protein L15
OG1RF_10178			0.968531		0.00275137	0.0243855	rplQ	50S ribosomal protein L17
OG1RF_10180			-1.77228		9.42647e-07	4.35637e-05	-	hypothetical protein
OG1RF_10181			-1.53141		0.000114302	0.0022806	-	M20D family peptidase
OG1RF_10182			-1.3034		0.000750485	0.00961512	-	ABC superfamily ATP binding cassette transporter, ABC protein
OG1RF_10186			-1.03443		0.00714	0.0494073	-	hypothetical protein
OG1RF_10208			1.20799		0.000991901	0.0118297	hpt	hypoxanthine phosphoribosyltransferase
OG1RF_10209			1.29705		0.000240054	0.00398244	ftsH	cell division protein FtsH
OG1RF_10210			-1.23289		0.000363766	0.00550542	hslO	chaperonin HslO
OG1RF_10211			-1.25179		0.00010688	0.00216099	dus	tRNA-dihydrouridine synthase
OG1RF_10219			-1.19348		0.00087595	0.0108988	-	methylphosphotriester-DNA alkyltransferase
OG1RF_10223			-1.91398		5.72229e-06	0.000205684	-	hypothetical protein
OG1RF_10224			-1.61103		5.17668e-06	0.000191389	-	hypothetical protein
OG1RF_10225			-1.32169		0.00618264	0.0443232	fabI	enoyl-ACP reductase
OG1RF_10228			-1.16165		0.000803664	0.0101955	pyrDA	dihydroorotate oxidase
OG1RF_10235			-1.38133		0.000331986	0.00520715	celB	PTS family lactose-N,N'-diacetylchitobiose-beta-glucoside (lac) porter component IIBC
OG1RF_10246			-1.61173		0.0030014	0.0260658	-	flavin reductase domain-containing FMN-binding protein
OG1RF_10265			-1.28723		0.00268333	0.0240293	-	ankyrin repeat family protein
OG1RF_10266			-1.12285		0.0031865	0.0269499	-	amidohydrolase
OG1RF_10278			-1.4128		0.00233288	0.0216398	atzC	N-isopropylammelide isopropylaminohydrolase
OG1RF_10306			-1.05442		0.00438245	0.0342392	-	hypothetical protein
OG1RF_10307			-1.20273		0.00468551	0.0357712	lmrB	MFS family lincomycin resistance protein LmrB
OG1RF_10349			-1.48403		6.05385e-06	0.000214621	dapF	diaminopimelate epimerase
OG1RF_10353			2.90313		1.81701e-09	1.27093e-07	-	LemA family protein
OG1RF_10354			2.89578		1.94064e-10	1.66034e-08	-	hypothetical protein
OG1RF_10355			-1.03945		0.00131982	0.0147228	nrdF	ribonucleotide-diphosphate reductase subunit beta
OG1RF_10356			-1.04332		0.000679719	0.00902109	nrdE	ribonucleotide-diphosphate reductase subunit alpha
OG1RF_10357			-1.10266		0.000648298	0.00869324	nrdI	ribonucleotide-diphosphate reductase subunit gamma
OG1RF_10373			-1.08033		0.00630788	0.0450961	ldh2	L-lactate dehydrogenase
OG1RF_10379			-1.29095		0.00034145	0.00532332	-	phage integrase family site-specific recombinase
OG1RF_10410			-1.38595		0.00235489	0.0217659	-	putative acetyltransferase
OG1RF_10423			2.02173		3.71681e-05	0.000933894	prsA	peptidyl-prolyl cis-trans isomerase
OG1RF_10432			1.23737		0.00391263	0.0311566	-	PTS family fructose porter component IIBC
OG1RF_10440			-1.36749		0.000194282	0.00331591	-	hypothetical protein
OG1RF_10446			1.37845		0.000350383	0.00539756	-	hypothetical protein
OG1RF_10449			-1.39584		0.00199915	0.0195978	-	hypothetical protein
OG1RF_10452			0.937463		0.00408623	0.0321434	tig	trigger factor
OG1RF_10476			-1.4671		0.000735358	0.00951553	-	hypothetical protein
OG1RF_10481			1.95101		6.33372e-05	0.00139777	-	beta-lactamase
OG1RF_10482			1.2581		0.00199304	0.0195978	-	hypothetical protein
OG1RF_10528			-1.42497		0.00136438	0.0148988	-	rRNA methylase
OG1RF_10529			-1.49815		0.00179231	0.0179093	-	radical SAM protein
OG1RF_10556			-1.09194		0.00375497	0.0302737	udk	uridine kinase
OG1RF_10559			1.11244		0.00245658	0.0225448	-	BglG family transcriptional antiterminator
OG1RF_10589			-1.12384		0.00150698	0.0159968	-	cation efflux family protein
OG1RF_10590			-1.2952		0.00015609	0.00280835	-	APC family amino acid-polyamine-organocation transporter
OG1RF_10596			-1.10139		0.00695091	0.0482277	-	hypothetical protein
OG1RF_10599			1.4271		0.000611106	0.00828033	-	cro/CI family transcriptional regulator
OG1RF_10613			-1.12162		0.000898129	0.0110684	-	hypothetical protein
OG1RF_10614			-1.49519		2.1132e-05	0.000621474	-	hypothetical protein
OG1RF_10615			-1.25512		0.00371085	0.0301056	-	group 2 glycosyl transferase
OG1RF_10616			-1.29108		0.000388019	0.00577122	-	cellulose synthase catalytic subunit
OG1RF_10617			-1.32255		0.000437974	0.00629709	-	hypothetical protein
OG1RF_10618			-1.28414		0.00393817	0.0312637	-	hypothetical protein
OG1RF_10626			-2.13457		2.85453e-05	0.0007616	-	hypothetical protein
OG1RF_10648			-1.06459		0.00150819	0.0159968	-	sulfate transporter
OG1RF_10661			1.11764		0.00128597	0.0144073	-	TatD family hydrolase
OG1RF_10662			0.941184		0.00681981	0.0474454	-	primase-like protein
OG1RF_10672			-1.27057		0.000578584	0.00792262	-	GNAT family acetyltransferase
OG1RF_10677			-1.50244		0.0030996	0.0265721	-	ATP/GTP hydrolase
OG1RF_10681			-1.25837		0.00452991	0.0349953	-	aldose 1-epimerase
OG1RF_10682			-1.73169		0.000823161	0.0103415	pgmB	beta-phosphoglucomutase
OG1RF_10683			-1.99743		3.17776e-05	0.000830711	map	family 65 glycosyl hydrolase
OG1RF_10684			-2.18502		0.0003147	0.00499659	exp5	PTS family porter component IIABC
OG1RF_10685			-2.00328		0.000426723	0.00620003	rgfB	endonuclease/exonuclease/phosphatase family protein RgfB
OG1RF_10688			1.4003		0.0017576	0.0176991	-	hypothetical protein
OG1RF_10707			1.59102		9.79878e-06	0.000325118	-	DNA repair exonuclease
OG1RF_10721			1.5894		0.000305534	0.00497309	mraZ	cell division protein MraZ
OG1RF_10722			1.5403		0.00141577	0.0152667	mraW	S-adenosyl-methyltransferase MraW
OG1RF_10723			1.76475		0.00113353	0.0130963	-	cell division protein
OG1RF_10724			0.985886		0.00723368	0.0497497	pbpC	penicillin-binding protein C
OG1RF_10725			0.909708		0.00500067	0.0375122	mraY	phospho-N-acetylmuramoyl-pentapeptide-transferase
OG1RF_10733			0.907223		0.00527919	0.0391477	ylmG	hypothetical protein
OG1RF_10739			1.40516		0.000449095	0.00638604	-	hypothetical protein
OG1RF_10740			1.002		0.00533725	0.0393527	sfsA	sugar fermentation stimulation protein
OG1RF_10754			0.862197		0.00654856	0.0460535	-	GNAT family acetyltransferase
OG1RF_10764			1.24996		0.000847166	0.0105916	-	phosphorylase
OG1RF_10784			-1.04438		0.000672392	0.00896985	csrS	sensor histidine kinase CsrS
OG1RF_10808			-1.25356		0.00152624	0.0160565	-	M protein trans-acting positive regulator
OG1RF_10817			-1.85704		2.01992e-06	8.43156e-05	malR	phage integrase family site-specific recombinase
OG1RF_10818			-1.95455		2.49993e-07	1.43774e-05	-	nitroreductase
OG1RF_10819			-1.98021		0.000103014	0.00209922	-	membrane protein
OG1RF_10820			-1.74416		3.44521e-05	0.000882793	-	LytR family response regulator
OG1RF_10838			-2.0016		0.00724715	0.0497497	-	NRAMP family Mn2+/Fe2+ transporter
OG1RF_10853			-1.1771		0.00309135	0.0265721	-	hypothetical protein
OG1RF_10858			-1.69699		0.000155532	0.00280835	-	MFS family major facilitator transporter
OG1RF_10859			-1.16134		0.00400077	0.0316636	dinB2	Y family DNA-directed DNA polymerase
OG1RF_10866			-1.53395		0.000310292	0.00499659	-	hypothetical protein
OG1RF_10869			1.60152		0.00182763	0.0181919	-	von Willebrand factor type A domain-containing protein
OG1RF_10870			1.83476		0.000415204	0.00607089	-	cell wall surface anchor family protein
OG1RF_10871			1.87141		0.000188204	0.00326894	-	cell wall surface anchor family protein
OG1RF_10874			1.20056		0.00482322	0.0363921	-	hypothetical protein
OG1RF_10877			-1.70526		0.00441882	0.0342392	-	hypothetical protein
OG1RF_10890			1.04223		0.00314409	0.0267662	rexB	exonuclease RexB
OG1RF_10895			-1.79052		1.89841e-05	0.000564722	-	glutamine ABC superfamily ATP binding cassette transporter, membrane protein
OG1RF_10896			-1.37243		0.00174753	0.0176664	-	amino acid ABC superfamily ATP binding cassette transporter, membrane protein
OG1RF_10897			-1.44823		0.00166706	0.0170528	-	glutamine ABC superfamily ATP binding cassette transporter, binding protein
OG1RF_10916			-1.20843		0.00308349	0.0265721	puuD	putative gamma-glutamyl-gamma-aminobutyrate hydrolase
OG1RF_10922			-1.65546		4.8022e-06	0.000180117	-	hypothetical protein
OG1RF_10952			1.42026		9.96954e-05	0.00204771	-	hypothetical protein
OG1RF_10953			-1.49088		0.00215424	0.0204309	-	oxygen-insensitive NADPH nitroreductase
OG1RF_10965			1.09417		0.00213503	0.0204309	-	response regulator
OG1RF_10966			1.21416		0.000645229	0.00869324	-	sensor histidine kinase
OG1RF_10969			1.08782		0.0014609	0.0156881	-	beta-lactamase
OG1RF_10975			1.00759		0.00406745	0.0320932	-	crossover junction endodeoxyribonuclease
OG1RF_10984			1.1075		0.000400908	0.00589517	-	transcriptional regulator
OG1RF_10985			-1.29956		0.000314363	0.00499659	alsS	acetolactate synthase
OG1RF_10986			-1.34241		0.000363671	0.00550542	budA	alpha-acetolactate decarboxylase
OG1RF_10987			-1.51417		0.00106223	0.0124957	-	hypothetical protein
OG1RF_10988			-1.58911		0.00462511	0.0356244	-	extracellular protein
OG1RF_10991			-1.75984		0.00427628	0.0335364	-	spermidine/putrescine ABC superfamily ATP binding cassette transporter, permease protein
OG1RF_10992			-2.15737		5.74406e-05	0.00131554	-	ABC superfamily ATP binding cassette transporter, ABC protein
OG1RF_10993			-2.08659		0.000312888	0.00499659	-	spermidine/putrescine ABC superfamily ATP binding cassette transporter
OG1RF_10994			-2.48316		3.56319e-06	0.00013972	ade	adenine deaminase
OG1RF_10995			-2.52409		4.94125e-07	2.55759e-05	mtaD	putative S-adenosylhomocysteine deaminase
OG1RF_11033			1.20725		0.000119173	0.00235434	-	sulfatase
OG1RF_11037			-1.06007		0.00646934	0.045745	-	cell wall surface anchor family protein
OG1RF_11038			1.43892		0.00351657	0.0290763	-	hypothetical protein
OG1RF_11044			1.31875		0.00156547	0.0163364	rbfA	ribosome-binding factor A
OG1RF_11045			-2.23528		1.01996e-09	7.54188e-08	-	hypothetical protein
OG1RF_11046			-1.65789		1.1471e-06	5.11843e-05	-	hypothetical protein
OG1RF_11047			-1.59952		3.61801e-06	0.000139752	-	cro/CI family transcriptional regulator
OG1RF_11048			-2.95007		1.00508e-05	0.00032926	-	hypothetical protein
OG1RF_11049			-3.327		2.1504e-07	1.26483e-05	-	DNA replication protein
OG1RF_11050			-3.32148		1.36484e-06	5.887e-05	-	DNA replication protein
OG1RF_11051			-3.30324		4.33859e-06	0.000165122	-	hypothetical protein
OG1RF_11052			-3.65824		2.68902e-07	1.51287e-05	-	RinA family transcriptional regulator
OG1RF_11053			-3.58277		6.41058e-10	4.87959e-08	-	transposase
OG1RF_11054			-4.15841		8.18506e-13	1.4122e-10	-	hypothetical protein
OG1RF_11055			-3.89157		9.21067e-12	1.08351e-09	-	TP901-1 family phage major tail protein
OG1RF_11056			-3.8409		3.36949e-12	4.84457e-10	-	hypothetical protein
OG1RF_11057			-4.26367		6.36576e-12	7.84504e-10	-	hypothetical protein
OG1RF_11058			-4.03519		2.18747e-10	1.76912e-08	-	ABC superfamily ATP binding cassette transporter permease subunit
OG1RF_11059			-4.2443		4.65017e-12	6.01732e-10	-	phage tail protein
OG1RF_11060			-4.22034		1.98882e-10	1.66034e-08	-	phage structural protein
OG1RF_11061			-4.20757		4.26564e-12	5.81025e-10	-	hypothetical protein
OG1RF_11062			-4.11262		1.91127e-13	4.12197e-11	-	holin
OG1RF_11063			-4.57358		5.71384e-13	1.05624e-10	amiD2	N-acetylmuramoyl-L-alanine amidase
OG1RF_11064			-1.33932		0.000169202	0.00301997	truB	tRNA pseudouridine synthase B
OG1RF_11065			-1.4111		1.5003e-05	0.000456797	ribF	riboflavin biosynthesis protein RibF
OG1RF_11066			-1.42278		5.8947e-05	0.00132656	-	GNAT family acetyltransferase
OG1RF_11067			-2.94499		1.41264e-08	9.6208e-07	-	PadR family transcriptional regulator
OG1RF_11068			-3.39153		3.40437e-11	3.38866e-09	-	hypothetical protein
OG1RF_11069			-2.57903		1.8068e-10	1.61241e-08	-	putative transcriptional regulator
OG1RF_11070			-4.72093		4.77385e-13	9.50364e-11	-	FtsW/RodA/SpovE family cell division protein
OG1RF_11071			-4.15115		1.09608e-13	2.83666e-11	-	FtsW/RodA/SpovE family cell division protein
OG1RF_11074			-1.31437		0.00382472	0.0307403	mgtA	magnesium-importing ATPase
OG1RF_11075			-1.24785		0.000135914	0.00260553	hemN	coproporphyrinogen dehydrogenase
OG1RF_11084			0.95333		0.00611064	0.0440511	-	SprT family protein
OG1RF_11086			-1.19964		0.00265744	0.0239632	-	hypothetical protein
OG1RF_11096			-1.06865		0.0035382	0.029162	-	hypothetical protein
OG1RF_11133			-2.35529		1.56651e-05	0.00047141	-	sugar ABC transporter ATP-binding protein
OG1RF_11134			-2.48277		2.15826e-05	0.00062711	-	sugar ABC transporter ATP-binding protein
OG1RF_11135			-1.57088		0.00267362	0.0240254	-	sugar ABC superfamily ATP binding cassette transporter, sugar-binding protein
OG1RF_11137			-1.46359		0.00206469	0.0200128	dexB	glucan 1,6-alpha-glucosidase
OG1RF_11140			1.74807		3.53469e-05	0.000896841	mgtA2	magnesium-importing ATPase
OG1RF_11145			-0.903806		0.00479787	0.0363067	-	AraC family transcriptional regulator
OG1RF_11157			-1.53554		0.00269424	0.0240438	-	cro/CI family transcriptional regulator
OG1RF_11164			-1.04475		0.00123235	0.0139271	-	VanZ/RDD domain protein
OG1RF_11190			1.08658		0.000552577	0.00764744	-	hypothetical protein
OG1RF_11191			1.09208		0.00103361	0.0122145	cvpA	colicin V production protein CvpA family protein
OG1RF_11193			1.19794		0.000702425	0.0092278	trxA	thioredoxin
OG1RF_11201			-1.44119		0.00598153	0.0432408	msrA	ABC superfamily ATP binding cassette transporter, ABC protein
OG1RF_11207			1.97352		5.71799e-06	0.000205684	-	V-type ATPase, subunit F
OG1RF_11208			1.9073		3.256e-06	0.000130901	atpI	proton (H+) or sodium (Na+) translocating V-type ATPase (V-ATPase), subunit I
OG1RF_11209			1.76402		4.79823e-05	0.00112312	atpK	proton (H+) or sodium (Na+) translocating V-type ATPase (V-ATPase), subunit K
OG1RF_11210			1.62931		0.000190638	0.00328915	atpE	proton (H+) or sodium (Na+) translocating V-type ATPase (V-ATPase), subunit E
OG1RF_11211			1.61885		0.000176319	0.00310733	atpC	proton (H+) or sodium (Na+) translocating V-type ATPase (V-ATPase), subunit C
OG1RF_11212			1.72074		0.000142612	0.00269401	atpF2	V-type ATP synthase subunit F
OG1RF_11213			1.55141		8.5497e-05	0.00181366	atpA	ATP synthase F1 subcomplex subunit alpha
OG1RF_11214			1.39474		0.000177718	0.00310766	atpB	proton (H+) or sodium (Na+) translocating V-type ATPase (V-ATPase), subunit B
OG1RF_11215			1.53679		4.4362e-05	0.00106797	atpD	V-type ATP synthase subunit D
OG1RF_11216			1.34334		0.000723111	0.00945157	-	hypothetical protein
OG1RF_11219			-1.01282		0.00219663	0.0206723	-	beta-lactamase
OG1RF_11221			-1.33635		0.00637399	0.0453184	lysA	diaminopimelate decarboxylase
OG1RF_11223			-1.69652		2.92796e-05	0.000773219	-	hypothetical protein
OG1RF_11230			-2.38759		0.000322983	0.00509684	sacT	SacPA operon antiterminator
OG1RF_11231			-2.2312		9.76234e-05	0.00202119	ptsG	PTS family glucose porter, IICBA component
OG1RF_11239			2.02605		2.93405e-07	1.6156e-05	-	transposon family protein
OG1RF_11250			-2.87114		2.4961e-05	0.000702165	-	TetR family transcriptional regulator
OG1RF_11260			-3.22115		2.18083e-05	0.00062711	-	brp/Blh family beta-carotene 15,15'-monooxygenase
OG1RF_11261			-2.44539		1.09725e-11	1.23465e-09	-	hypothetical protein
OG1RF_11266			-1.10372		0.000440663	0.00630075	cmk	cytidylate kinase
OG1RF_11267			-1.16124		0.000600022	0.00817293	rpsA	30S ribosomal protein S1
OG1RF_11288			1.14966		0.0019206	0.0190441	psr	transcriptional regulator
OG1RF_11290			1.15712		0.00136336	0.0148988	-	hypothetical protein
OG1RF_11291			0.99859		0.00286561	0.0252252	-	hypothetical protein
OG1RF_11298			0.935316		0.0046468	0.0356852	lexA	repressor lexA
OG1RF_11308			-3.25261		1.35093e-13	3.17838e-11	-	N-acetyltransferase
OG1RF_11310			-2.00325		4.02848e-07	2.12769e-05	-	multidrug ABC superfamily ATP binding cassette transporter, ABC protein
OG1RF_11311			-1.31853		0.000176498	0.00310733	-	ABC superfamily ATP binding cassette transporter, ABC/membrane protein
OG1RF_11314			-2.13915		2.84171e-05	0.0007616	katA	catalase
OG1RF_11318			-1.09022		0.00133539	0.0148326	malL2	oligo-1,6-glucosidase
OG1RF_11322			-1.66646		0.000226821	0.00378719	yckE2	beta-glucosidase
OG1RF_11323			-1.6574		0.000220935	0.00371285	bglP2	phosphotransferase system (PTS) beta-glucoside-specific enzyme IIBCA component
OG1RF_11326			-1.02187		0.00441709	0.0342392	-	hypothetical protein
OG1RF_11329			1.03749		0.00539158	0.0396404	pflB	formate acetyltransferase
OG1RF_11355			-1.21601		0.000578337	0.00792262	plsY	acyl-phosphate glycerol 3-phosphate acyltransferase
OG1RF_11384			1.10433		0.00117709	0.0134792	-	permease protein
OG1RF_11400			0.938348		0.0054432	0.0399065	apt	adenine phosphoribosyltransferase
OG1RF_11442			-2.18043		9.33006e-11	8.62364e-09	mdlB	multidrug ABC superfamily ATP binding cassette transporter, ABC protein
OG1RF_11443			-1.82446		2.39371e-08	1.58844e-06	mdlA	multidrug ABC superfamily ATP binding cassette transporter, ABC protein
OG1RF_11457			0.980649		0.00511887	0.0381776	cap4C	UTP--glucose-1-phosphate uridylyltransferase
OG1RF_11462			2.36878		2.18307e-12	3.53112e-10	-	hypothetical protein
OG1RF_11463			2.27305		2.36975e-11	2.45316e-09	-	PspC domain-containing protein
OG1RF_11464			2.41858		3.27025e-08	2.11585e-06	-	hypothetical protein
OG1RF_11485			-1.25257		0.000468675	0.00662803	fabG2	3-oxoacyl-ACP reductase
OG1RF_11486			-0.997527		0.00479522	0.0363067	-	hypothetical protein
OG1RF_11490			-1.16827		0.00252256	0.0229872	purH	bifunctional purine biosynthesis protein PurH
OG1RF_11491			-1.44829		0.00271438	0.0241403	purN	phosphoribosylglycinamide formyltransferase
OG1RF_11493			-1.52475		0.000114558	0.0022806	purF	amidophosphoribosyltransferase
OG1RF_11494			-1.39729		0.000156261	0.00280835	purL	phosphoribosylformylglycinamidine synthase
OG1RF_11497			-1.72442		0.000154663	0.00280835	purC	phosphoribosylaminoimidazolesuccinocarboxamide synthase
OG1RF_11498			-1.50513		4.81711e-05	0.00112312	purK	phosphoribosylaminoimidazole carboxylase ATPase subunit PurK
OG1RF_11499			-1.67341		0.00248804	0.0227528	purE	phosphoribosylaminoimidazole carboxylase catalytic subunit PurE
OG1RF_11507			-1.42546		0.00372269	0.0301073	-	hypothetical protein
OG1RF_11523			-1.40302		0.00127343	0.0143288	-	LysR family transcriptional regulator
OG1RF_11539			-0.986079		0.00577251	0.0418467	-	membrane protein
OG1RF_11542			-1.1191		0.00220807	0.0207047	-	ABC superfamily ATP binding cassette transporter, membrane protein
OG1RF_11562			1.54632		0.000152507	0.00280835	-	HD domain-containing protein
OG1RF_11569			1.87217		6.42498e-07	3.13733e-05	-	integral membrane protein
OG1RF_11573			-1.38442		0.00203517	0.0198008	murC	UDP-N-acetylmuramate--L-alanine ligase
OG1RF_11580			-1.25245		0.00068574	0.00905456	ysxC	ribosome biogenesis GTP-binding protein YsxC
OG1RF_11595			-1.29473		0.00518905	0.0385898	-	hypothetical protein
OG1RF_11599			-1.05715		0.00136343	0.0148988	-	GntR family transcriptional regulator
OG1RF_11606			-1.4293		0.000371307	0.00556107	-	bicyclomycin resistance protein
OG1RF_11607			-1.05817		0.000951594	0.0115081	-	membrane-oligosaccharide glycerophosphotransferase
OG1RF_11631			-1.56083		0.00276822	0.024451	-	putative phosphomethylpyrimidine kinase
OG1RF_11637			0.978083		0.00389483	0.0311105	-	RsmE family RNA methyltransferase
OG1RF_11638			1.06662		0.0012022	0.0137062	prmA	50S ribosomal protein L11 methyltransferase
OG1RF_11642			-1.91802		0.00108454	0.0127004	-	hypothetical protein
OG1RF_11656			2.78739		7.7004e-15	2.84695e-12	-	ABC superfamily ATP binding cassette transporter, permease protein
OG1RF_11657			2.97005		3.70814e-19	2.39917e-16	-	ABC superfamily ATP binding cassette transporter, ABC protein
OG1RF_11660			-1.55096		0.00219019	0.0206723	ndh2	NADH dehydrogenase
OG1RF_11661			-1.47208		0.000813662	0.010272	ubiA	1,4-dihydroxy-2-naphthoate octaprenyltransferase
OG1RF_11662			-0.904036		0.00637115	0.0453184	-	putative trans-hexaprenyltranstransferase
OG1RF_11663			-1.92835		0.000129635	0.00254163	-	ABC superfamily ATP binding cassette transporter, ABC/membrane protein
OG1RF_11664			-2.29992		2.23384e-05	0.000635295	-	ABC superfamily ATP binding cassette transporter, ABC/membrane protein
OG1RF_11665			-1.64185		0.00347646	0.0289295	cydB	cytochrome D ubiquinol oxidase subunit II
OG1RF_11666			-1.81756		0.00153998	0.0161355	cydA	cytochrome D ubiquinol oxidase subunit I
OG1RF_11671			-1.00921		0.00564818	0.0412923	-	hypothetical protein
OG1RF_11672			-1.08779		0.000968869	0.0116085	-	major facilitator family transporter
OG1RF_11673			-1.86913		0.000525629	0.00739309	trmU	tRNA (5-methyl aminomethyl-2-thiouridylate)-methyltransferase
OG1RF_11680			-1.35661		4.42181e-05	0.00106797	-	ABC superfamily ATP binding cassette transporter, ABC protein
OG1RF_11681			-1.38226		0.00122073	0.0138563	hipO2	aminoacylase
OG1RF_11682			-1.61641		0.0017039	0.0173394	-	ABC superfamily ATP binding cassette transporter, binding protein
OG1RF_11683			-2.1503		3.91302e-05	0.000964466	-	ABC superfamily ATP binding cassette transporter, membrane protein
OG1RF_11684			-1.90641		7.65582e-05	0.00165905	-	ABC superfamily ATP binding cassette transporter, binding protein
OG1RF_11694			-1.85013		0.000745698	0.00960133	-	ABC superfamily ATP binding cassette transporter, ABC protein
OG1RF_11695			-1.50095		0.000391926	0.00579603	-	hypothetical protein
OG1RF_11696			1.18281		9.2366e-05	0.00194344	glmM	phosphoglucosamine mutase
OG1RF_11697			1.18945		0.000247529	0.00408029	-	hypothetical protein
OG1RF_11698			1.27304		4.45676e-05	0.00106797	-	hypothetical protein
OG1RF_11717			-1.49681		0.00113036	0.0130963	-	transposase
OG1RF_11719			-1.79486		5.88082e-05	0.00132656	licD	LicD-like protein
OG1RF_11720			-1.89522		8.36573e-07	3.93646e-05	-	group 2 glycosyl transferase
OG1RF_11733			1.08887		0.000733391	0.00951553	rfbC	dTDP-4-dehydrorhamnose 3,5-epimerase
OG1RF_11741			-1.20646		0.00232717	0.0216398	-	flavodoxin
OG1RF_11751			2.60564		2.9811e-14	9.64385e-12	-	hypothetical protein
OG1RF_11766			2.94954		1.55577e-11	1.67764e-09	-	multidrug ABC superfamily ATP binding cassette transporter, ABC protein
OG1RF_11767			3.18307		2.63889e-15	1.13824e-12	-	ABC superfamily ATP binding cassette transporter, membrane protein
OG1RF_11793			1.49046		4.58251e-05	0.00108803	clpB	chaperone protein ClpB
OG1RF_11797			-2.87297		5.50096e-07	2.79147e-05	pbuX	xanthine permease
OG1RF_11798			-3.58856		1.81697e-09	1.27093e-07	xpt	xanthine phosphoribosyltransferase
OG1RF_11803			-3.15818		0.00170848	0.0173394	bolA	regulator of penicillin binding proteins and beta lactamase transcription
OG1RF_11856			0.990024		0.00158437	0.0164673	pgcA	bifunctional phosphoglucomutase/phosphomannomutase
OG1RF_11861			-1.63924		0.00025658	0.00420272	-	NCS2 family xanthine/uracil permease
OG1RF_11862			-1.27969		0.00138537	0.0150645	guaD	guanine deaminase
OG1RF_11875			-1.69277		2.57978e-05	0.000717899	-	acyl-CoA thioester hydrolase
OG1RF_11878			-0.993926		0.00468563	0.0357712	comEC	competence protein ComEC
OG1RF_11892			1.01242		0.0015213	0.0160565	typA	GTP-binding protein TypA/BipA
OG1RF_11896			-1.11598		0.00209438	0.0202248	-	hypothetical protein
OG1RF_11903			-0.995635		0.0016611	0.0170528	gcp	O-sialoglycoprotein endopeptidase
OG1RF_11904			-1.239		0.000194752	0.00331591	rimI	ribosomal-protein-alanine acetyltransferase
OG1RF_11905			-1.10929		0.000544557	0.0075832	rimI2	ribosomal-protein-alanine acetyltransferase
OG1RF_11907			1.39992		0.000353452	0.00541263	-	penicillin-binding protein 4
OG1RF_11922			-1.9696		5.31596e-08	3.35554e-06	-	M protein trans-acting positive regulator
OG1RF_11923			-1.98603		2.98605e-06	0.000122665	-	hypothetical protein
OG1RF_11925			-2.24489		4.81696e-11	4.61715e-09	-	hypothetical protein
OG1RF_11926			-2.14846		2.35678e-10	1.84829e-08	-	cro/CI family transcriptional regulator
OG1RF_11927			-2.96392		1.0649e-13	2.83666e-11	azlC	LIV-E family branched chain amino acid exporter AzlC
OG1RF_11928			-3.19007		3.31637e-12	4.84457e-10	azlD	LIV-E family branched chain amino acid exporter AzlD
OG1RF_11929			1.90842		1.84091e-06	7.81028e-05	-	hypothetical protein
OG1RF_11957			1.20739		0.00150463	0.0159968	ygeW	carbamoyltransferase YgeW
OG1RF_11977			-1.63056		0.000888394	0.0110008	licT2	transcription antiterminator LicT
OG1RF_11997			1.16255		0.00258062	0.0234339	-	GNAT family acetyltransferase
OG1RF_12013			1.28696		0.000151914	0.00280835	opuAA2	glycine betaine/L-proline ABC superfamily ATP binding cassette transporter, ABC protein
OG1RF_12014			1.49275		8.72425e-06	0.000293225	-	glycine betaine/carnitine/choline ABC superfamily ATP binding cassette transporter
OG1RF_12017			-1.01645		0.00369235	0.0300497	-	hypothetical protein
OG1RF_12018			-1.42479		0.00645129	0.0457423	glxK	glycerate kinase
OG1RF_12019			-1.49043		0.00359995	0.029533	-	gluconate:H+ symporter family transporter GntP
OG1RF_12031			-1.74676		3.82968e-05	0.000953001	-	integral membrane protein
OG1RF_12032			-1.17886		0.00213937	0.0204309	-	diacylglycerol kinase catalytic domain protein
OG1RF_12049			-1.24137		0.00488101	0.0367211	lmrA	multidrug resistance ABC transporter ATP-binding and permease
OG1RF_12063			1.5213		8.34872e-07	3.93646e-05	mtnN	MTA/SAH nucleosidase
OG1RF_12064			1.54066		7.40941e-06	0.000255674	-	hypothetical protein
OG1RF_12065			1.39962		1.23421e-05	0.000389528	nudF	ADP-ribose diphosphatase
OG1RF_12066			1.96693		0.000139349	0.00265172	-	hypothetical protein
OG1RF_12067			1.56335		0.00177044	0.0177593	-	tellurite resistance protein
OG1RF_12098			1.04005		0.00440648	0.0342392	-	gfo/Idh/MocA family oxidoreductase
OG1RF_12127			-1.64146		6.60796e-06	0.0002311	tenA	thiaminase
OG1RF_12128			-1.42425		6.37313e-05	0.00139777	-	cobalt transporter
OG1RF_12129			-1.71156		3.82741e-07	2.06361e-05	-	ABC superfamily ATP binding cassette transporter, ABC protein
OG1RF_12130			-1.14055		0.000957523	0.0115259	-	ABC superfamily ATP binding cassette transporter, membrane protein
OG1RF_12135			-2.34528		0.00510569	0.0381776	thiD2	phosphomethylpyrimidine kinase
OG1RF_12136			-1.37863		0.00569378	0.0414377	thiE	thiamine-phosphate diphosphorylase
OG1RF_12138			-2.1875		0.000755048	0.00962593	thiW	ThiW protein
OG1RF_12152			-1.61586		7.69267e-05	0.00165905	-	hypothetical protein
OG1RF_12158			2.11116		1.02748e-05	0.000332389	penA	penicillin-binding protein 2B
OG1RF_12184			-1.02297		0.00336443	0.0282699	fabG3	3-oxoacyl-ACP reductase
OG1RF_12185			-1.16972		0.00299718	0.0260658	fabD	malonyl-CoA-[acyl-carrier-protein] transacylase
OG1RF_12186			-1.3647		0.00160343	0.0165987	fabK	enoyl-ACP reductase
OG1RF_12266			1.28808		0.002971	0.0259762	-	transcriptional regulator
OG1RF_12267			4.95057		1.1042e-21	1.42883e-18	-	permease protein
OG1RF_12268			5.14678		6.02613e-21	5.19854e-18	-	ABC superfamily ATP binding cassette transporter, ABC protein
OG1RF_12269			5.32001		8.5146e-16	4.40716e-13	-	integrating conjugative element protein
OG1RF_12294			-1.21864		0.000344559	0.00533964	pmr1	P-ATPase superfamily P-type ATPase cation transporter
OG1RF_12325			-1.0402		0.00111861	0.0130404	-	putative lipoprotein
OG1RF_12327			-11.8276		5.17003e-44	1.338e-40	srtA	sortase SrtA
OG1RF_12332			0.952464		0.00663014	0.0463751	mreD	rod shape-determining protein MreD
OG1RF_12362			1.16904		0.00240433	0.0221438	ftsY	cell division protein FtsY
OG1RF_12380			1.10918		0.00261769	0.0236873	rpmB2	50S ribosomal protein L28
OG1RF_12393			1.1853		0.000151551	0.00280835	-	hypothetical protein
OG1RF_12394			0.856304		0.00470968	0.035849	-	YicC like protein
OG1RF_12395			1.08582		0.000949763	0.0115081	-	hypothetical protein
OG1RF_12420			-1.40257		0.0019853	0.0195978	mscL	large conductance mechanosensitive channel protein
OG1RF_12421			-2.39017		1.09741e-05	0.00035063	-	S-layer protein
OG1RF_12422			-1.51558		0.00318033	0.0269499	-	S-layer protein
OG1RF_12425			-2.07415		6.34252e-07	3.13733e-05	trePP	glycosyl hydrolase
OG1RF_12426			-1.85788		5.96004e-05	0.00132971	yvdM	beta-phosphoglucomutase
OG1RF_12428			-1.57938		0.000201837	0.00341407	-	hypothetical protein
OG1RF_12452			1.76215		5.05113e-05	0.00116717	ubiD	UbiD family decarboxylase
OG1RF_12453			1.89362		1.31059e-05	0.000403788	-	WxL domain surface protein
OG1RF_12454			1.73907		9.40061e-05	0.001962	ubiD2	UbiD family decarboxylase
OG1RF_12455			1.7324		0.000132992	0.00256853	-	hypothetical protein
OG1RF_12456			1.77904		1.03354e-06	4.69262e-05	-	WxL domain surface protein
OG1RF_12460			2.0343		1.21485e-06	5.32888e-05	lrgB	murein hydrolase regulator LrgB
OG1RF_12461			1.61251		2.83269e-05	0.0007616	lrgA	murein hydrolase regulator LrgA
OG1RF_12462			-1.11081		0.00529976	0.039188	lytR	response regulator
OG1RF_12473			-1.6358		0.00102224	0.0121355	-	dihydrouridine synthase
OG1RF_12476			-1.38312		0.000906946	0.0111241	-	PTS family fructose/mannitol (fru) porter component IIA
OG1RF_12478			-1.21685		0.00215519	0.0204309	-	PTS family fructose/mannitol (fru) porter component IIC
OG1RF_12479			-1.23199		0.00570008	0.0414377	-	PTS family porter component II
OG1RF_12480			-1.1485		0.000545006	0.0075832	-	DEAH-box family ATP-dependent helicase
OG1RF_12484			-1.39906		7.93474e-05	0.00169712	-	hypothetical protein
OG1RF_12500			1.31526		0.000428828	0.00620003	-	cell-envelope associated acid phosphatase
OG1RF_12501			-1.49354		0.00674932	0.0470815	-	hypothetical protein
OG1RF_12523			-1.10678		0.00140466	0.0152103	-	hydantoinase/oxoprolinase
OG1RF_12535			1.8824		1.90237e-07	1.14496e-05	croR	response regulator
OG1RF_12536			1.79864		6.43541e-08	3.96544e-06	croS	sensor histidine kinase
OG1RF_12573			-1.51607		0.00161985	0.0167019	-	GntR family transcriptional regulator

## Sheet: dsrtAdhtrA vs dsrtA
RNA-Seq results comparing ΔsrtA and ΔsrtAΔhtrA. Genes with significant differences in abundance of mRNAs were determined using a PValue and false discovery rate (FDR) cutoff of 0.05. The Log2FC represents the log2 change between biological triplicates of ∆srtA∆htrA compared to ΔsrtA when grown to mid-log phase in TSB supplemented with glucose.
OG1RF Locus Tag	REB171 (WT)	REB172(dHtrA)	logFC	logCPM	PValue	FDR	Gene	Annotation
OG1RF_10024			1.8229		3.48e-06	0.000140736	-	hypothetical protein
OG1RF_10027			1.73869		0.000139831	0.00322332	malY	cystathionine beta-lyase
OG1RF_10038			1.16777		0.000570455	0.00977706	dut	dUTP diphosphatase
OG1RF_10039			0.987082		0.00250475	0.0301502	radA	DNA repair protein RadA
OG1RF_10040			1.24628		4.9e-05	0.00139417	-	PIN domain-containing protein
OG1RF_10041			1.16767		9.98e-05	0.00246076	ispF	2-C-methyl-D-erythritol 2,4-cyclo diphosphate synthase
OG1RF_10049			1.01017		0.00237516	0.0291323	veg	Veg protein
OG1RF_10096			-1.17252		0.00132889	0.0186042	-	alpha/beta hydrolase fold family hydrolase
OG1RF_10113			-1.20278		0.00295793	0.0344825	-	cob(I)yrinic acid a,c-diamide adenosyltransferase
OG1RF_10136			-2.71122		4.31e-15	7.96e-13	-	iron (Fe3+) ABC superfamily ATP binding cassette transporter, binding protein
OG1RF_10180			-1.80437		4.83e-07	2.32e-05	-	hypothetical protein
OG1RF_10181			-1.64252		2.62e-05	0.00082841	-	M20D family peptidase
OG1RF_10182			-1.45388		0.000161228	0.0035528	-	ABC superfamily ATP binding cassette transporter, ABC protein
OG1RF_10197			1.21779		0.000958043	0.0144371	amiD	N-acetylmuramoyl-L-alanine amidase
OG1RF_10208			1.2835		0.000468845	0.00836974	hpt	hypoxanthine phosphoribosyltransferase
OG1RF_10209			1.23338		0.000468939	0.00836974	ftsH	cell division protein FtsH
OG1RF_10223			-1.30213		0.00169056	0.0225525	-	hypothetical protein
OG1RF_10224			-1.25757		0.000325089	0.00618625	-	hypothetical protein
OG1RF_10228			-1.49032		1.87e-05	0.000631064	pyrDA	dihydroorotate oxidase
OG1RF_10255			-1.20694		0.00191047	0.0244767	lysC	aspartate kinase
OG1RF_10317			1.5301		0.000674455	0.0111178	dctM	TRAP-T family tripartite ATP-independent periplasmic transporter, membrane protein
OG1RF_10320			1.10107		0.00482487	0.0493548	rhaA	L-rhamnose isomerase
OG1RF_10353			3.89488		1.1e-14	1.89e-12	-	LemA family protein
OG1RF_10354			3.94008		1.29e-16	4.79e-14	-	hypothetical protein
OG1RF_10356			-0.87371		0.00430296	0.0452686	nrdE	ribonucleotide-diphosphate reductase subunit alpha
OG1RF_10357			-1.09872		0.000634445	0.0105253	nrdI	ribonucleotide-diphosphate reductase subunit gamma
OG1RF_10379			-1.40292		4.97e-05	0.00139728	-	phage integrase family site-specific recombinase
OG1RF_10417			1.07722		0.00336331	0.0373573	pbp2A	penicillin-binding protein 2A
OG1RF_10423			2.8807		1.3e-08	7.47e-07	prsA	peptidyl-prolyl cis-trans isomerase
OG1RF_10432			1.19007		0.0029164	0.0341522	-	PTS family fructose porter component IIBC
OG1RF_10475			-1.2689		0.00121826	0.0175215	-	deoxynucleoside kinase
OG1RF_10476			-1.80025		3.12e-05	0.000971587	-	hypothetical protein
OG1RF_10479			1.02786		0.00220157	0.0274465	-	sodium/dicarboxylate symporter family protein
OG1RF_10528			-1.64704		0.000216941	0.00449155	-	rRNA methylase
OG1RF_10529			-1.71463		0.000363628	0.00681934	-	radical SAM protein
OG1RF_10533			-1.22149		0.000257598	0.00516794	lyzl6	cell wall lysis protein
OG1RF_10589			-1.26085		0.000322985	0.00618625	-	cation efflux family protein
OG1RF_10590			-1.56784		4.73e-06	0.000185641	-	APC family amino acid-polyamine-organocation transporter
OG1RF_10591			-1.17015		0.000314281	0.00618625	-	GNAT family acetyltransferase
OG1RF_10596			-1.30957		0.000909485	0.0140943	-	hypothetical protein
OG1RF_10613			-1.06827		0.00142592	0.0197341	-	hypothetical protein
OG1RF_10614			-2.25016		2.1e-10	1.81e-08	-	hypothetical protein
OG1RF_10615			-2.21672		5.2e-07	2.45e-05	-	group 2 glycosyl transferase
OG1RF_10616			-2.2417		1.64e-09	1.18e-07	-	cellulose synthase catalytic subunit
OG1RF_10617			-2.35851		8.23e-10	6.45e-08	-	hypothetical protein
OG1RF_10618			-2.28711		2.51e-07	1.3e-05	-	hypothetical protein
OG1RF_10626			-2.44845		1.71e-06	7.64e-05	-	hypothetical protein
OG1RF_10659			1.37246		5.66e-06	0.000212321	-	hypothetical protein
OG1RF_10672			-1.17209		0.00138581	0.0192822	-	GNAT family acetyltransferase
OG1RF_10697			1.42332		0.00207218	0.026035	-	hypothetical protein
OG1RF_10707			1.29888		0.000233302	0.00474873	-	DNA repair exonuclease
OG1RF_10721			1.37212		0.00168706	0.0225525	mraZ	cell division protein MraZ
OG1RF_10739			1.13672		0.00373731	0.0411582	-	hypothetical protein
OG1RF_10764			1.09863		0.00298344	0.0346239	-	phosphorylase
OG1RF_10784			-0.874528		0.00426428	0.0450447	csrS	sensor histidine kinase CsrS
OG1RF_10792			1.5326		0.00020272	0.00426536	-	cro/CI family transcriptional regulator
OG1RF_10817			-2.00856		8.2e-08	4.42e-06	malR	phage integrase family site-specific recombinase
OG1RF_10818			-1.97767		9.27e-08	4.9e-06	-	nitroreductase
OG1RF_10819			-2.15157		1.94e-05	0.000634237	-	membrane protein
OG1RF_10820			-1.95484		2.85e-06	0.00011895	-	LytR family response regulator
OG1RF_10838			-2.82068		0.000234868	0.00474873	-	NRAMP family Mn2+/Fe2+ transporter
OG1RF_10839			-2.76328		0.000102879	0.00251181	-	universal stress protein
OG1RF_10870			1.45676		0.0045918	0.047345	-	cell wall surface anchor family protein
OG1RF_10871			1.41391		0.00424283	0.0450018	-	cell wall surface anchor family protein
OG1RF_10875			-2.4751		1.66e-06	7.54e-05	-	hypothetical protein
OG1RF_10876			-2.19012		8.49e-05	0.00221911	-	hypothetical protein
OG1RF_10878			1.74189		0.000305761	0.00608699	-	collagen adhesin protein
OG1RF_10881			1.78841		0.00121865	0.0175215	-	hypothetical protein
OG1RF_10889			1.12854		0.0031744	0.0360166	lepB	signal peptidase I LepB
OG1RF_10895			-1.9334		3.2e-06	0.000131382	glnP	glutamine ABC superfamily ATP binding cassette transporter, membrane protein
OG1RF_10896			-1.7111		8.78e-05	0.00227103	glnM	amino acid ABC superfamily ATP binding cassette transporter, membrane protein
OG1RF_10897			-1.70893		0.000205818	0.00429563	glnH	glutamine ABC superfamily ATP binding cassette transporter, binding protein
OG1RF_10898			-1.45243		0.00132637	0.0186042	qlnQ	ABC superfamily ATP binding cassette transporter, ABC protein
OG1RF_10922			-1.70791		2.42e-06	0.000102837	-	hypothetical protein
OG1RF_10949			-1.32605		0.000474751	0.00841545	-	hypothetical protein
OG1RF_10952			1.38576		0.000140284	0.00322332	-	hypothetical protein
OG1RF_10953			-1.36106		0.00478418	0.0491328	-	oxygen-insensitive NADPH nitroreductase
OG1RF_10975			1.01535		0.00372263	0.0411582	-	crossover junction endodeoxyribonuclease
OG1RF_10976			0.945464		0.00414147	0.0446913	-	hypothetical protein
OG1RF_11000			1.68285		0.000819557	0.0128546	-	M protein trans-acting positive regulator
OG1RF_11001			1.81155		0.000317995	0.00618625	-	hypothetical protein
OG1RF_11005			1.06906		0.00418128	0.0449011	-	ABC superfamily ATP binding cassette transporter, substrate-binding protein
OG1RF_11031			3.34453		9.3e-20	4.81e-17	-	hypothetical protein
OG1RF_11032			3.44593		2.74e-20	1.77e-17	-	hypothetical protein
OG1RF_11045			-1.54905		2.04e-05	0.000659908	-	hypothetical protein
OG1RF_11046			-1.30624		0.000108882	0.00260914	-	hypothetical protein
OG1RF_11047			-1.29166		0.000159337	0.0035528	-	cro/CI family transcriptional regulator
OG1RF_11048			-2.02313		0.00181839	0.0237676	-	hypothetical protein
OG1RF_11049			-2.35864		0.000130305	0.00309385	-	DNA replication protein
OG1RF_11050			-2.26586		0.000586381	0.0099839	-	DNA replication protein
OG1RF_11051			-2.28627		0.000921907	0.0142018	-	hypothetical protein
OG1RF_11052			-2.58372		0.000143015	0.00324668	-	RinA family transcriptional regulator
OG1RF_11053			-3.28645		8.92e-09	5.25e-07	-	transposase
OG1RF_11054			-3.57833		2.52e-10	2.1e-08	-	hypothetical protein
OG1RF_11055			-3.52081		3.53e-10	2.85e-08	-	TP901-1 family phage major tail protein
OG1RF_11056			-3.45871		1.8e-10	1.61e-08	-	hypothetical protein
OG1RF_11057			-3.66831		1.33e-09	9.82e-08	-	hypothetical protein
OG1RF_11058			-3.73193		2.63e-09	1.84e-07	-	ABC superfamily ATP binding cassette transporter permease subunit
OG1RF_11059			-3.84764		1.72e-10	1.59e-08	-	phage tail protein
OG1RF_11060			-3.87657		2.89e-09	1.92e-07	-	phage structural protein
OG1RF_11061			-3.86503		1.01e-10	1.04e-08	-	hypothetical protein
OG1RF_11062			-3.74569		9.6e-12	1.24e-09	-	holin
OG1RF_11063			-4.11435		3.51e-11	3.95e-09	amiD2	N-acetylmuramoyl-L-alanine amidase
OG1RF_11064			-1.00214		0.00447515	0.0464733	truB	tRNA pseudouridine synthase B
OG1RF_11065			-1.08956		0.00072792	0.011701	ribF	riboflavin biosynthesis protein RibF
OG1RF_11066			-0.993457		0.0044893	0.0464733	-	GNAT family acetyltransferase
OG1RF_11067			-1.64026		0.00132989	0.0186042	-	PadR family transcriptional regulator
OG1RF_11068			-2.2868		5.57e-06	0.000212111	-	hypothetical protein
OG1RF_11069			-1.41066		0.000438522	0.00801613	-	putative transcriptional regulator
OG1RF_11070			-3.78482		4.64e-09	2.93e-07	-	FtsW/RodA/SpovE family cell division protein
OG1RF_11071			-3.40055		9.83e-10	7.48e-08	-	FtsW/RodA/SpovE family cell division protein
OG1RF_11075			-0.991688		0.0022451	0.0278006	hemN	coproporphyrinogen dehydrogenase
OG1RF_11076			1.3789		0.000189939	0.00407398	hrcA	heat-inducible transcription repressor HrcA
OG1RF_11077			1.20643		0.000703987	0.0114586	grpE	co-chaperone GrpE
OG1RF_11078			1.20714		0.00188247	0.0243591	dnaK	chaperone DnaK
OG1RF_11086			-1.47897		0.000139511	0.00322332	-	hypothetical protein
OG1RF_11150			-1.16989		0.00016199	0.0035528	-	hypothetical protein
OG1RF_11157			-1.56406		0.00207234	0.026035	-	cro/CI family transcriptional regulator
OG1RF_11200			1.85471		4.76e-07	2.32e-05	-	hypothetical protein
OG1RF_11207			1.71358		6.94e-05	0.00189059	-	V-type ATPase, subunit F
OG1RF_11208			1.69323		3.17e-05	0.000977448	atpI	proton (H+) or sodium (Na+) translocating V-type ATPase (V-ATPase), subunit I
OG1RF_11209			1.54995		0.000316566	0.00618625	atpK	proton (H+) or sodium (Na+) translocating V-type ATPase (V-ATPase), subunit K
OG1RF_11210			1.35683		0.00173032	0.0228228	atpE	proton (H+) or sodium (Na+) translocating V-type ATPase (V-ATPase), subunit E
OG1RF_11211			1.38892		0.0011951	0.0173759	atpC	proton (H+) or sodium (Na+) translocating V-type ATPase (V-ATPase), subunit C
OG1RF_11212			1.36161		0.00228691	0.0281835	atpF2	V-type ATP synthase subunit F
OG1RF_11213			1.34448		0.000616112	0.0103539	atpA	ATP synthase F1 subcomplex subunit alpha
OG1RF_11214			1.20659		0.00111628	0.0164144	atpB	proton (H+) or sodium (Na+) translocating V-type ATPase (V-ATPase), subunit B
OG1RF_11215			1.22899		0.00098458	0.0146442	atpD	V-type ATP synthase subunit D
OG1RF_11216			1.16982		0.00305167	0.035101	-	hypothetical protein
OG1RF_11219			-1.04758		0.00146952	0.0201223	-	beta-lactamase
OG1RF_11221			-1.58164		0.000955277	0.0144371	lysA	diaminopimelate decarboxylase
OG1RF_11230			-1.97748		0.00248348	0.0300339	sacT	SacPA operon antiterminator
OG1RF_11231			-1.91342		0.000719199	0.011633	ptsG	PTS family glucose porter, IICBA component
OG1RF_11236			1.36013		0.00151722	0.0206661	-	PTS system transporter subunit IIC
OG1RF_11239			1.79808		3.86e-06	0.000153814	-	transposon family protein
OG1RF_11260			-3.11481		3.59e-05	0.00106822	-	brp/Blh family beta-carotene 15,15'-monooxygenase
OG1RF_11261			-2.08586		4e-09	2.59e-07	-	hypothetical protein
OG1RF_11308			-1.62543		8.25e-05	0.00217785	-	N-acetyltransferase
OG1RF_11329			1.12825		0.00252308	0.0302302	pflB	formate acetyltransferase
OG1RF_11373			1.91625		0.00200365	0.025544	lpd2	dihydrolipoyl dehydrogenase
OG1RF_11384			1.72643		4.75e-07	2.32e-05	-	permease protein
OG1RF_11385			1.9616		8.9e-06	0.000324293	-	ABC superfamily ATP binding cassette transporter, ABC protein
OG1RF_11442			-1.57286		1.8e-06	7.89e-05	mdlB	multidrug ABC superfamily ATP binding cassette transporter, ABC protein
OG1RF_11443			-1.25104		9.76e-05	0.00245263	mdlA	multidrug ABC superfamily ATP binding cassette transporter, ABC protein
OG1RF_11462			3.51517		2.52e-23	3.26e-20	-	hypothetical protein
OG1RF_11463			3.48294		1.96e-22	1.69e-19	-	PspC domain-containing protein
OG1RF_11464			3.68945		1.41e-15	3.03e-13	-	hypothetical protein
OG1RF_11485			-1.25216		0.000412245	0.00767548	fabG2	3-oxoacyl-ACP reductase
OG1RF_11488			-1.53716		0.000321934	0.00618625	-	hypothetical protein
OG1RF_11490			-1.11549		0.0032466	0.0363936	purH	bifunctional purine biosynthesis protein PurH
OG1RF_11511			1.6499		0.00318694	0.0360166	-	PTS system mannose/fructose/sorbose transporter subunit IID
OG1RF_11523			-1.45325		0.00069185	0.0113323	-	LysR family transcriptional regulator
OG1RF_11524			-1.02758		0.00272775	0.0325319	-	hypothetical protein
OG1RF_11525			-2.39623		5.56e-11	5.99e-09	sprE	SprE protein
OG1RF_11526			-2.38218		1.51e-10	1.49e-08	gelE	gelatinase
OG1RF_11527			-1.72135		8e-05	0.00213403	fsrC	sensor histidine kinase FsrC
OG1RF_11528			-1.57221		5.15e-05	0.00143276	fsrB	FsrB protein
OG1RF_11529			-1.85203		4.97e-09	3.06e-07	fsrA	FsrA response regulator
OG1RF_11569			2.10969		1.99e-08	1.12e-06	-	integral membrane protein
OG1RF_11573			-1.48454		0.000960645	0.0144371	murC	UDP-N-acetylmuramate--L-alanine ligase
OG1RF_11586			-1.03372		0.00114533	0.0167464	-	transcriptional regulator
OG1RF_11593			-0.968537		0.0044427	0.0463617	-	M protein trans-acting positive regulator
OG1RF_11594			-1.05774		0.000542493	0.00935981	-	pyridine nucleotide-disulfide family oxidoreductase
OG1RF_11601			-1.15416		0.00171405	0.0227485	-	GNAT family acetyltransferase
OG1RF_11606			-1.1404		0.00408004	0.0443662	-	bicyclomycin resistance protein
OG1RF_11607			-1.2624		7.89e-05	0.00212578	-	membrane-oligosaccharide glycerophosphotransferase
OG1RF_11656			2.42941		5.9e-12	8.48e-10	-	ABC superfamily ATP binding cassette transporter, permease protein
OG1RF_11657			2.64343		3.98e-16	1.03e-13	-	ABC superfamily ATP binding cassette transporter, ABC protein
OG1RF_11663			-1.71027		0.000630108	0.0105208	-	ABC superfamily ATP binding cassette transporter, ABC/membrane protein
OG1RF_11664			-2.00297		0.000190476	0.00407398	-	ABC superfamily ATP binding cassette transporter, ABC/membrane protein
OG1RF_11671			-1.01574		0.00414448	0.0446913	-	hypothetical protein
OG1RF_11672			-0.973621		0.00276429	0.0328165	-	major facilitator family transporter
OG1RF_11677			-2.13748		1.25e-05	0.000443159	-	ABC superfamily ATP binding cassette transporter, ABC protein
OG1RF_11678			-2.61932		2.8e-08	1.54e-06	-	ABC superfamily ATP binding cassette transporter, membrane protein
OG1RF_11679			-2.81914		2.89e-09	1.92e-07	-	ABC superfamily ATP binding cassette transporter, binding protein
OG1RF_11680			-0.978152		0.00282856	0.0334261	-	ABC superfamily ATP binding cassette transporter, ABC protein
OG1RF_11681			-1.21334		0.00406789	0.0443662	hipO2	aminoacylase
OG1RF_11683			-1.58498		0.00154943	0.020885	-	ABC superfamily ATP binding cassette transporter, membrane protein
OG1RF_11684			-1.50051		0.00154568	0.020885	-	ABC superfamily ATP binding cassette transporter, binding protein
OG1RF_11694			-1.69669		0.00187585	0.0243591	-	ABC superfamily ATP binding cassette transporter, ABC protein
OG1RF_11695			-1.46002		0.000518456	0.00900513	-	hypothetical protein
OG1RF_11720			-1.33655		0.000425289	0.00786177	-	group 2 glycosyl transferase
OG1RF_11751			2.26659		1.22e-11	1.44e-09	-	hypothetical protein
OG1RF_11752			-1.28879		9.89e-05	0.00246076	-	hypothetical protein
OG1RF_11766			2.97402		7.56e-12	1.03e-09	-	multidrug ABC superfamily ATP binding cassette transporter, ABC protein
OG1RF_11767			3.23972		4.65e-16	1.1e-13	-	ABC superfamily ATP binding cassette transporter, membrane protein
OG1RF_11782			1.4304		0.00438237	0.0459173	iolE	myo-inositol catabolism protein IolE
OG1RF_11793			1.89392		3.08e-07	1.56e-05	clpB	chaperone protein ClpB
OG1RF_11797			-2.13313		0.00014074	0.00322332	pbuX	xanthine permease
OG1RF_11798			-2.65556		5.04e-06	0.000194703	xpt	xanthine phosphoribosyltransferase
OG1RF_11861			-1.30623		0.00313696	0.0359224	-	NCS2 family xanthine/uracil permease
OG1RF_11875			-1.53596		0.000107765	0.00260649	-	acyl-CoA thioester hydrolase
OG1RF_11903			-1.04271		0.000962647	0.0144371	gcp	O-sialoglycoprotein endopeptidase
OG1RF_11904			-1.36427		3.66e-05	0.00107633	rimI	ribosomal-protein-alanine acetyltransferase
OG1RF_11905			-1.36237		1.93e-05	0.000634237	rimI2	ribosomal-protein-alanine acetyltransferase
OG1RF_11922			-1.48363		3.22e-05	0.000980374	-	M protein trans-acting positive regulator
OG1RF_11923			-1.59381		0.000146158	0.00328919	-	hypothetical protein
OG1RF_11925			-2.39412		2.37e-12	3.6e-10	-	hypothetical protein
OG1RF_11926			-2.31103		1.05e-11	1.29e-09	-	cro/CI family transcriptional regulator
OG1RF_11927			-3.2994		2.13e-16	6.12e-14	azlC	LIV-E family branched chain amino acid exporter AzlC
OG1RF_11928			-3.57559		4.14e-15	7.96e-13	azlD	LIV-E family branched chain amino acid exporter AzlD
OG1RF_11929			1.4195		0.000230475	0.00473389	-	hypothetical protein
OG1RF_11949			1.36601		0.00246906	0.0299996	-	putative cysteine desulfurase
OG1RF_11957			1.40357		3.92e-05	0.00113874	ygeW	carbamoyltransferase YgeW
OG1RF_11969			-1.27738		6.19e-05	0.00170414	ampC	beta-lactamase
OG1RF_11970			-1.32226		1.88e-05	0.000631064	-	glyoxalase
OG1RF_11997			1.34541		0.0004463	0.0080771	-	GNAT family acetyltransferase
OG1RF_11999			1.37749		9.72e-05	0.00245263	-	P-ATPase superfamily P-type ATPase cadmium transporter
OG1RF_12031			-2.06024		1.3e-06	5.99e-05	-	integral membrane protein
OG1RF_12063			1.35782		8.64e-06	0.000319292	mtnN	MTA/SAH nucleosidase
OG1RF_12064			1.16691		0.000515078	0.00900513	-	hypothetical protein
OG1RF_12065			1.29916		4.39e-05	0.00126337	nudF	ADP-ribose diphosphatase
OG1RF_12066			2.25373		1.54e-05	0.000539158	-	hypothetical protein
OG1RF_12067			1.69014		0.000757573	0.0120282	-	tellurite resistance protein
OG1RF_12102			1.24884		0.00206409	0.026035	trxB2	thioredoxin-disulfide reductase
OG1RF_12127			-1.53105		1.63e-05	0.000561799	tenA	thiaminase
OG1RF_12128			-1.34697		9.29e-05	0.00237965	-	cobalt transporter
OG1RF_12129			-1.57913		2.16e-06	9.3e-05	-	ABC superfamily ATP binding cassette transporter, ABC protein
OG1RF_12130			-1.06712		0.00145902	0.0200848	-	ABC superfamily ATP binding cassette transporter, membrane protein
OG1RF_12152			-1.15403		0.0042315	0.0450018	-	hypothetical protein
OG1RF_12158			1.45643		0.0018961	0.0244135	penA	penicillin-binding protein 2B
OG1RF_12225			-1.12644		0.000439834	0.00801613	cspA3	cold shock protein CspA
OG1RF_12267			4.06917		1.72e-16	5.55e-14	-	permease protein
OG1RF_12268			4.49653		1.33e-17	5.74e-15	-	ABC superfamily ATP binding cassette transporter, ABC protein
OG1RF_12269			4.55548		7.64e-13	1.24e-10	-	integrating conjugative element protein
OG1RF_12289			2.00182		0.000179973	0.00391403	-	hypothetical protein
OG1RF_12294			-1.12932		0.000745663	0.0119122	pmr1	P-ATPase superfamily P-type ATPase cation transporter
OG1RF_12305			-8.19397		7.37e-33	1.91e-29	htrA	serine protease HtrA
OG1RF_12325			-1.39699		1.21e-05	0.000436212	-	putative lipoprotein
OG1RF_12328			1.13785		0.00299777	0.034635	-	hypothetical protein
OG1RF_12332			1.03814		0.00289817	0.034093	mreD	rod shape-determining protein MreD
OG1RF_12333			0.984041		0.00316073	0.0360166	mreC	rod shape-determining protein MreC
OG1RF_12350			-1.16722		0.00243561	0.0297328	-	oligopeptide ABC superfamily ATP binding cassette transporter, binding protein
OG1RF_12351			-1.52362		0.000192337	0.00408007	-	ferric (Fe+3) ABC superfamily ATP binding cassette transporter, binding protein
OG1RF_12352			-1.45692		0.000329923	0.00623242	-	ABC superfamily ATP binding cassette transporter, ABC protein
OG1RF_12353			-1.43271		0.000503052	0.00885645	-	ferric (Fe+3) ABC superfamily ATP binding cassette transporter, membrane protein
OG1RF_12354			-1.11902		0.0022059	0.0274465	-	ABC superfamily ATP binding cassette transporter, membrane protein
OG1RF_12380			1.05816		0.00324842	0.0363936	rpmB2	50S ribosomal protein L28
OG1RF_12421			-1.77418		0.000965074	0.0144371	-	S-layer protein
OG1RF_12425			-2.69836		1.56e-10	1.49e-08	trePP	glycosyl hydrolase
OG1RF_12426			-2.687		5.41e-09	3.26e-07	yvdM	beta-phosphoglucomutase
OG1RF_12441			-1.20913		0.00173729	0.0228228	-	hypothetical protein
OG1RF_12453			1.24685		0.00327911	0.036579	-	WxL domain surface protein
OG1RF_12455			1.25557		0.00424082	0.0450018	-	hypothetical protein
OG1RF_12456			1.22721		0.000609046	0.010302	-	WxL domain surface protein
OG1RF_12460			1.70366		3.36e-05	0.00101202	lrgB	murein hydrolase regulator LrgB
OG1RF_12461			1.61068		2.14e-05	0.000683723	lrgA	murein hydrolase regulator LrgA
OG1RF_12480			-1.05951		0.00132246	0.0186042	-	DEAH-box family ATP-dependent helicase
OG1RF_12484			-1.14435		0.0010833	0.0160204	-	hypothetical protein
OG1RF_12485			-1.01209		0.00407747	0.0443662	-	phosphatidylglycerol--membrane-oligosaccharide glycerophosphotransferase
OG1RF_12523			-1.0992		0.00122804	0.0175589	-	hydantoinase/oxoprolinase
OG1RF_12535			1.18002		0.000852847	0.0132962	croR	response regulator
OG1RF_12536			1.09104		0.000815796	0.0128546	croS	sensor histidine kinase
