# Supplementary material for: The HtrA chaperone monitors sortase-assembled pilus biogenesis in Enterococcus faecalis
Source: PLoS Genet. 2024 Aug 5;20(8):e1011071. doi: 10.1371/journal.pgen.1011071 (PMC11326707; doi:10.1371/journal.pgen.1011071)
Supplement: S6 Table — RNA-Seq of cells harvested at mid-log exponential phase incubated in TSB medium supplemented with glucose. (XLSX) [file pgen.1011071.s012.xlsx]

## Sheet: ΔsrtAΔebpABCΔhtrA VS ΔsrtAΔhtrA
RNA-Seq results comparing ΔsrtAΔebpABCΔhtrA and ΔsrtAΔhtrA. Genes with significant 2-fold differences in abundance of mRNAs were determined using a PValue and false discovery rate (FDR) cutoff of 0.05. The Log2FC represents the log2 change between biological triplicates of ΔsrtAΔebpABCΔhtrA compared to ∆srtA∆htrA when grown to mid-log phase in TSB supplemented with glucose.
Systematic	LogFC	PValue	FDR	Gene	Annotation
OG1RF_10003	1.08523	2.8792e-11	1.75171e-10	yaaA	S4 domain protein YaaA
OG1RF_10015	-1.9183	3.42237e-28	9.91117e-27		hypothetical protein
OG1RF_10018	-1.52216	5.1975e-35	2.35187e-33	manX	PTS family mannose/fructose/sorbose porter component IIB
OG1RF_10021	-1.5903	1.92386e-35	9.4969e-34		PTS family mannose/fructose/sorbose porter component IID
OG1RF_10040	-1.04265	2.38799e-10	1.28384e-09		PIN domain protein
OG1RF_10041	-1.70628	1.0833e-17	1.32933e-16	ispF	2-C-methyl-D-erythritol 2 4-cyclodiphosphate synthase
OG1RF_10043	-1.3122	2.64692e-05	7.62482e-05	cysE	serine O-acetyltransferase
OG1RF_10047	-1.24523	1.17253e-08	5.18681e-08		protein of hypothetical function DUF901
OG1RF_10049	-2.28144	1.72104e-37	9.8371e-36	veg	Veg protein
OG1RF_10056	1.08576	9.57061e-16	9.57943e-15		5prime-nucleotidase
OG1RF_10057	1.07489	1.79909e-07	7.04075e-07		oligopeptide ABC superfamily ATP binding cassette transporter binding protein
OG1RF_10066	1.06314	4.32138e-15	4.08089e-14		crp/Fnr family transcriptional regulator
OG1RF_10068	-1.85694	1.17624e-07	4.66205e-07	fabG	3-oxoacyl-[acyl-carrier-protein] reductase
OG1RF_10072	1.59184	6.89009e-35	3.05414e-33		stress response regulator Gls24
OG1RF_10075	1.24495	4.95405e-05	0.00013569		hypothetical protein
OG1RF_10077	1.48249	0.000329621	0.000772317	atpF	ATP synthase F0 sector subunit B
OG1RF_10080	-1.0322	3.95869e-05	0.000110093		hypothetical protein
OG1RF_10092	-1.8051	3.5333e-18	4.54102e-17	pfoR	perfringolysin O regulator protein
OG1RF_10093	-2.01125	4.83356e-15	4.52521e-14	sdaB	L-serine dehydratase iron-sulfur-dependent beta subunit
OG1RF_10099	-1.13195	0.000258804	0.000616362	arcA	arginine deiminase
OG1RF_10108	-1.5131	5.83491e-07	2.12642e-06		endoribonuclease L-PSP
OG1RF_10110	-1.1903	5.2213e-07	1.91242e-06		GntR family transcriptional regulator
OG1RF_10113	1.30386	1.98616e-12	1.38712e-11		cob(I)yrinic acid a c-diamide adenosyltransferase
OG1RF_10127	1.30606	1.67571e-09	8.25316e-09		ABC superfamily ATP binding cassette transporter membrane protein
OG1RF_10129	1.61095	5.6223e-09	2.58721e-08		membrane protein
OG1RF_10138	-1.15679	0.000365279	0.00085128		iron (Fe3+) ABC superfamily ATP binding cassette transporter membrane protein
OG1RF_10139	1.19989	5.09798e-11	2.97656e-10	fhuG	iron ABC superfamily ATP binding cassette transporter membrane protein
OG1RF_10146	-1.02876	3.56404e-11	2.13253e-10	fusA	elongation factor G
OG1RF_10148	1.59883	1.22843e-16	1.37534e-15	thiD	phosphomethylpyrimidine kinase
OG1RF_10150	1.40708	3.74995e-29	1.13123e-27	rpsJ	30S ribosomal protein S10
OG1RF_10151	1.21025	5.1129e-16	5.26314e-15	rplC	50S ribosomal protein L3
OG1RF_10153	1.54215	6.47003e-23	1.26603e-21	rplW	50S ribosomal protein L23
OG1RF_10154	-1.71902	5.03619e-23	9.94419e-22	rplB	50S ribosomal protein L2
OG1RF_10157	1.06046	2.54319e-13	1.95188e-12	rpsC	30S ribosomal protein S3
OG1RF_10164	-1.22768	6.86435e-09	3.12248e-08	rpsN	ribosomal protein S14p/S29e
OG1RF_10165	-1.00055	5.05787e-11	2.9611e-10	rpsH	30S ribosomal protein S8
OG1RF_10166	-1.1608	7.31463e-15	6.73194e-14	rplF	50S ribosomal protein L6
OG1RF_10172	-1.01371	7.91711e-06	2.46714e-05	adk	adenylate kinase
OG1RF_10175	-1.13525	1.32187e-15	1.29914e-14	rpsM	30S ribosomal protein S13
OG1RF_10178	-1.68577	2.14452e-35	1.01258e-33	rplQ	50S ribosomal protein L17
OG1RF_10179	1.84776	1.10692e-05	3.36255e-05	oxaA	inner membrane protein OxaA
OG1RF_10180	3.25101	3.1058e-99	1.68645e-96		hypothetical protein
OG1RF_10181	1.69208	8.80346e-17	9.90731e-16		M20D family peptidase
OG1RF_10187	1.0705	5.60462e-18	7.11885e-17	brnQ	LIVCS family branched chain amino acid:cation symporter
OG1RF_10204	2.20323	1.13176e-06	3.96482e-06		hypothetical protein
OG1RF_10205	1.14614	3.93974e-23	7.9973e-22		septum formation initiator protein
OG1RF_10210	1.10037	2.14462e-14	1.89355e-13	hslO	chaperonin HslO
OG1RF_10211	1.06367	3.40933e-16	3.61223e-15	dus	tRNA-dihydrouridine synthase
OG1RF_10212	1.02944	4.79308e-15	4.50674e-14	lysS	lysine--tRNA ligase
OG1RF_10214	1.00931	0.00010771	0.000279506	bglP	phosphotransferase system (PTS) beta-glucoside-specific enzyme IIBCA component
OG1RF_10216	1.83333	2.90788e-09	1.40666e-08	bglA	6-phospho-beta-glucosidase
OG1RF_10219	-1.35131	0.000142946	0.000358949		methylphosphotriester-DNA alkyltransferase
OG1RF_10225	1.26171	1.0443e-24	2.36272e-23	fabI	enoyl-[acyl-carrier-protein] reductase (NADH)
OG1RF_10227	-1.19039	4.66756e-22	8.37846e-21	fabZ	(3R)-hydroxymyristoyl-[acyl-carrier-protein] dehydratase
OG1RF_10228	1.32263	4.53862e-31	1.56474e-29	pyrDA	dihydroorotate oxidase
OG1RF_10229	-1.10259	4.97291e-11	2.91923e-10		fibronectin-binding protein
OG1RF_10233	1.678	4.25089e-33	1.61981e-31	metC	cystathionine gamma-synthase
OG1RF_10234	1.11809	0.005423	0.0100614	celA	6-phospho-beta-glucosidase
OG1RF_10246	-1.22828	8.26405e-05	0.000219164		flavin reductase domain protein FMN-binding protein
OG1RF_10248	2.95776	6.26199e-18	7.90759e-17	sugE1	quaternary ammonium compound-resistance protein SugE
OG1RF_10265	1.02557	4.67298e-07	1.73203e-06		ankyrin repeat family protein
OG1RF_10276	1.5425	6.35879e-05	0.000172002	allD	ureidoglycolate dehydrogenase
OG1RF_10278	1.05325	6.35901e-05	0.000172002	atzC	N-isopropylammelide isopropylaminohydrolase
OG1RF_10282	1.57481	3.1779e-33	1.23257e-31		vitamin-B12 independent methionine synthase
OG1RF_10288	2.12728	4.39698e-30	1.40445e-28	nhaC	Na+/H+ antiporter NhaC
OG1RF_10299	-1.44586	5.36801e-10	2.78931e-09		DadA family oxidoreductase
OG1RF_10302	1.42696	3.70971e-20	5.65608e-19		ABC superfamily ATP binding cassette transporter ABC protein
OG1RF_10303	1.13995	5.94033e-16	6.05746e-15		ABC superfamily ATP binding cassette transporter membrane protein
OG1RF_10326	-1.30269	4.08848e-20	6.16679e-19	dtpT	POT family proton (H+)-dependent oligopeptide transporter
OG1RF_10328	-1.70337	1.64627e-24	3.68629e-23		peptidoglycan binding protein
OG1RF_10340	1.72376	2.99747e-07	1.14824e-06		PTS family mannose/fructose/sorbose porter component IIC
OG1RF_10354	-1.07263	1.32757e-14	1.20145e-13		hypothetical protein
OG1RF_10359	-1.79271	1.89348e-09	9.30463e-09	feoA	ferrous iron transport protein A
OG1RF_10362	1.4319	7.13054e-18	8.90088e-17	morA	aldo/keto reductase family protein
OG1RF_10368	-1.10889	3.72385e-20	5.65608e-19		amino acid permease
OG1RF_10369	1.15665	5.54546e-14	4.68667e-13	nhaC2	Na+/H+ antiporter NhaC
OG1RF_10371	1.25174	2.51298e-11	1.54623e-10		YehR like protein
OG1RF_10391	1.70494	2.47005e-18	3.21254e-17		MATE efflux family protein
OG1RF_10403	1.07122	5.19719e-07	1.90681e-06		hypothetical protein
OG1RF_10415	1.23949	9.39956e-08	3.77372e-07		GNAT family acetyltransferase
OG1RF_10440	1.6754	4.18384e-14	3.60607e-13		hypothetical protein
OG1RF_10441	1.14364	3.16642e-08	1.34064e-07		hypothetical protein
OG1RF_10442	1.6397	7.04211e-38	4.24874e-36		putative lipoprotein
OG1RF_10444	-1.21697	6.03629e-15	5.62696e-14	clpE	ATP-dependent Clp protease
OG1RF_10445	-2.30452	1.40569e-05	4.19391e-05		hypothetical protein
OG1RF_10453	1.8088	4.65641e-41	3.26249e-39		hypothetical protein
OG1RF_10460	-1.72346	1.13874e-15	1.12939e-14		hypothetical protein
OG1RF_10461	2.31492	6.61068e-62	1.59538e-59	gatC	glutamyl-tRNA(Gln) amidotransferase subunit C
OG1RF_10466	1.43972	2.59044e-06	8.65607e-06	rpsI	30S ribosomal protein S9
OG1RF_10474	1.11249	1.49274e-12	1.0561e-11		NMN family nicotinamide monnucleotide uptake permease
OG1RF_10476	1.52018	1.52878e-15	1.49573e-14		hypothetical protein
OG1RF_10478	-1.39606	3.79972e-05	0.000106216		hypothetical protein
OG1RF_10481	-1.40488	3.0177e-10	1.60255e-09		beta-lactamase
OG1RF_10485	1.07345	1.1766e-05	3.55929e-05		cell wall surface anchor family protein
OG1RF_10513	-1.22853	1.48636e-06	5.1163e-06	cspB	cold shock protein B
OG1RF_10514	1.297	9.61837e-18	1.18699e-16	rpoN	DNA-directed RNA polymerase sigma subunit RpoN
OG1RF_10519	-1.09444	1.36146e-14	1.22701e-13		esterase
OG1RF_10535	-1.63938	3.76777e-07	1.4282e-06		hypothetical protein
OG1RF_10542	1.03342	0.000393519	0.000909281		hypothetical protein
OG1RF_10551	-1.17333	2.82269e-08	1.19978e-07		hypothetical protein
OG1RF_10557	-1.10323	0.000867818	0.00189247		PemK family transcriptional regulator
OG1RF_10570	1.42336	0.000442686	0.0010164		4-hydroxy-2-oxoglutarate aldolase
OG1RF_10581	2.09094	8.45099e-09	3.81612e-08		hypothetical protein
OG1RF_10592	-1.40589	2.44648e-26	6.32589e-25	opuCD	glycine/betaine/carnitine/choline ABC superfamily ATP binding cassette transporter membrane protein
OG1RF_10599	-1.72032	1.87454e-22	3.47991e-21		cro/CI family transcriptional regulator
OG1RF_10600	-1.23151	9.16546e-26	2.31481e-24		putative calcium-transporting ATPase
OG1RF_10601	1.49565	5.98601e-38	3.71475e-36		potassium uptake protein
OG1RF_10602	2.48141	6.68886e-12	4.37597e-11		cro/CI family transcriptional regulator
OG1RF_10614	1.01335	1.47204e-05	4.38584e-05		hypothetical protein
OG1RF_10615	1.29919	1.58822e-08	6.95487e-08		group 2 glycosyl transferase
OG1RF_10626	1.18727	1.91578e-18	2.52187e-17		hypothetical protein
OG1RF_10628	-1.04589	1.13356e-11	7.30588e-11	fni	isopentenyl-diphosphate delta-isomerase
OG1RF_10629	-1.55358	1.49796e-20	2.50274e-19		phosphomevalonate kinase
OG1RF_10630	-1.41887	3.07739e-11	1.86706e-10	mvd	diphosphomevalonate decarboxylase
OG1RF_10632	-1.59215	7.3793e-09	3.3461e-08		pentapeptide repeat family protein
OG1RF_10640	1.13395	1.54919e-09	7.6764e-09		transposase
OG1RF_10642	1.0572	1.63768e-16	1.77852e-15	rpmI	50S ribosomal protein L35
OG1RF_10646	1.38326	9.5879e-23	1.82675e-21		GNAT family acetyltransferase
OG1RF_10647	2.08284	4.7133e-52	4.8749e-50	yqkA	glutamate rich protein GrpB
OG1RF_10659	-1.34388	2.04739e-13	1.60539e-12		hypothetical protein
OG1RF_10664	1.59915	5.98114e-19	8.22218e-18		hypothetical protein
OG1RF_10678	1.12636	1.16884e-15	1.15396e-14		GNAT family acetyltransferase
OG1RF_10679	2.93748	4.22838e-53	4.8337e-51		hypothetical protein
OG1RF_10685	1.4089	4.6686e-13	3.44904e-12	rgfB	endonuclease/exonuclease/phosphatase family protein RgfB
OG1RF_10690	1.45401	7.21847e-24	1.53711e-22		MerR family transcriptional regulator
OG1RF_10692	1.28874	8.63501e-05	0.000228343		putative secreted protein
OG1RF_10696	2.58505	3.56509e-21	6.1947e-20		putative secreted protein
OG1RF_10698	1.11954	0.000320625	0.00075205		putative secreted protein
OG1RF_10707	-1.22486	2.141e-16	2.29076e-15		DNA repair exonuclease
OG1RF_10714	1.40871	4.68701e-09	2.17991e-08	xseB	exodeoxyribonuclease VII small subunit
OG1RF_10718	1.64703	5.84322e-34	2.35027e-32	recN	DNA repair protein RecN
OG1RF_10722	1.01863	2.0179e-13	1.588e-12	mraW	S-adenosyl-methyltransferase MraW
OG1RF_10734	1.10631	1.18613e-10	6.72657e-10	ylmH	S4 domain-containing protein YlmH
OG1RF_10739	1.06922	2.16544e-13	1.67976e-12		hypothetical protein
OG1RF_10750	-1.73301	0.0306399	0.0484984	celA3	PTS family porter enzyme I
OG1RF_10751	-2.13665	0.00164033	0.0033422	lacF	PTS family lactose/cellobiose porter component IIA
OG1RF_10755	1.09834	5.02915e-05	0.000137384		hypothetical protein
OG1RF_10760	-1.1528	1.82457e-16	1.96186e-15		Lysyl-tRNA synthetase (class II)
OG1RF_10761	-1.73042	3.06861e-20	4.79498e-19		alpha/beta hydrolase fold family hydrolase
OG1RF_10770	1.28453	8.54099e-25	1.97351e-23		aspartate aminotransferase
OG1RF_10776	-1.38461	4.90352e-23	9.77104e-22		hypothetical protein
OG1RF_10784	1.0125	2.46598e-14	2.15972e-13	csrS	sensor histidine kinase CsrS
OG1RF_10796	1.41019	1.25713e-13	1.03428e-12		hypothetical protein
OG1RF_10808	1.5303	1.26161e-14	1.14653e-13		M protein trans-acting positive regulator
OG1RF_10809	1.19029	3.53539e-05	9.97255e-05		hypothetical protein
OG1RF_10817	1.59991	1.69551e-23	3.54101e-22	malR	phage integrase family site-specific recombinase
OG1RF_10818	1.45249	1.30248e-10	7.31004e-10		nitroreductase
OG1RF_10820	1.25578	1.88587e-13	1.49493e-12		LytR family response regulator
OG1RF_10829	2.02533	3.50167e-49	2.92524e-47		acetyltransferase
OG1RF_10838	-1.85543	0.00163666	0.00333785		NRAMP family Mn2+/Fe2+ transporter
OG1RF_10843	1.14901	0.00156182	0.00321238		N-acyl-D-amino-acid deacylase
OG1RF_10846	-1.03097	2.51216e-05	7.25587e-05	maa	maltose O-acetyltransferase
OG1RF_10847	2.30606	8.92681e-55	1.2926e-52		hypothetical protein
OG1RF_10853	1.27958	4.29376e-07	1.5942e-06		hypothetical protein
OG1RF_10855	-1.01109	0.0211165	0.0345891		GNAT family acetyltransferase
OG1RF_10858	3.17268	6.25913e-84	2.71897e-81		MFS family major facilitator transporter
OG1RF_10859	1.73008	3.97709e-31	1.39326e-29	dinB2	Y family DNA-directed DNA polymerase
OG1RF_10866	1.58048	1.05452e-15	1.05065e-14		hypothetical protein
OG1RF_10869	-3.28315	3.33072e-68	1.03347e-65		von Willebrand factor type A domain protein
OG1RF_10870	-8.55388	5.37479e-154	5.83703e-151		cell wall surface anchor family protein
OG1RF_10871	-6.82757	2.60028e-182	5.6478e-179		cell wall surface anchor family protein
OG1RF_10878	1.01308	3.42778e-09	1.64715e-08		collagen adhesin protein
OG1RF_10879	1.36888	2.2444e-13	1.73482e-12		ABC superfamily ATP binding cassette transporter ATP-binding/permease protein
OG1RF_10897	2.20377	9.86628e-25	2.25574e-23		glutamine ABC superfamily ATP binding cassette transporter binding protein
OG1RF_10898	1.11692	1.6316e-05	4.82812e-05		ABC superfamily ATP binding cassette transporter ABC protein
OG1RF_10899	-1.13325	4.51457e-08	1.8713e-07	murI	glutamate racemase
OG1RF_10925	-1.04376	1.32721e-12	9.48257e-12	pbp1A	penicillin-binding protein 1A
OG1RF_10953	1.82053	4.44505e-37	2.44517e-35		oxygen-insensitive NADPH nitroreductase
OG1RF_10975	1.6519	1.63828e-37	9.61713e-36		crossover junction endodeoxyribonuclease
OG1RF_10977	1.06706	2.87783e-15	2.76577e-14		cro/CI family TPR domain transcriptional regulator
OG1RF_10987	1.0203	1.85384e-13	1.47492e-12		hypothetical protein
OG1RF_10990	1.25269	2.53044e-12	1.71753e-11		spermidine/putrescine ABC superfamily ATP binding cassette transporter membrane protein
OG1RF_10995	1.76191	2.01617e-26	5.34039e-25	mtaD	putative S-adenosylhomocysteine deaminase
OG1RF_11016	1.2939	8.12812e-23	1.56232e-21		integral membrane protein
OG1RF_11022	2.07215	9.36033e-21	1.57602e-19		ABC superfamily ATP binding cassette transporter binding protein
OG1RF_11023	2.24747	2.13526e-35	1.01258e-33		ABC superfamily ATP binding cassette transporter membrane protein
OG1RF_11024	1.90968	2.37871e-33	9.39376e-32		ABC superfamily ATP binding cassette transporter ABC protein
OG1RF_11026	-1.02291	0.000108645	0.000281261		protein of hypothetical function DUF1212
OG1RF_11037	1.62487	4.82068e-28	1.3777e-26		cell wall surface anchor family protein
OG1RF_11038	1.04387	7.63138e-17	8.6782e-16		protein of hypothetical function DUF150
OG1RF_11044	-1.04738	9.77221e-10	4.99417e-09	rbfA	ribosome-binding factor A
OG1RF_11047	1.22049	1.44433e-21	2.55048e-20		cro/CI family transcriptional regulator
OG1RF_11048	2.10099	5.50315e-21	9.41169e-20		hypothetical protein
OG1RF_11049	2.3203	4.05688e-51	4.00525e-49		DNA replication protein
OG1RF_11050	1.52043	1.99893e-19	2.89445e-18		DNA replication protein
OG1RF_11051	1.96899	2.96005e-16	3.15158e-15		hypothetical protein
OG1RF_11052	2.27253	1.56534e-21	2.74187e-20		RinA family transcriptional regulator
OG1RF_11053	-1.06007	7.28845e-05	0.000195441		transposase
OG1RF_11054	1.85482	4.69285e-25	1.10792e-23		hypothetical protein
OG1RF_11055	1.64116	4.3986e-20	6.5888e-19		TP901-1 family phage major tail protein
OG1RF_11056	1.50434	6.76114e-17	7.76995e-16		hypothetical protein
OG1RF_11057	3.04817	2.8494e-55	4.42064e-53		hypothetical protein
OG1RF_11058	1.23106	5.63355e-13	4.1105e-12		ABC superfamily ATP binding cassette transporter permease subunit
OG1RF_11059	2.1638	2.00208e-23	4.10237e-22		phage tail protein
OG1RF_11060	1.49395	2.82865e-12	1.90802e-11		phage structural protein
OG1RF_11061	1.24692	7.46259e-15	6.83913e-14		hypothetical protein
OG1RF_11062	2.51101	8.04125e-41	5.458e-39		holin
OG1RF_11063	2.37415	2.18841e-50	1.98051e-48	amiD2	N-acetylmuramoyl-L-alanine amidase
OG1RF_11067	2.39943	1.98496e-20	3.2416e-19		PadR family transcriptional regulator
OG1RF_11068	2.91421	5.04452e-56	9.13058e-54		hypothetical protein
OG1RF_11082	-1.05036	4.36912e-06	1.41216e-05		serine/threonine protein phosphatase
OG1RF_11096	2.07008	1.8997e-64	5.15767e-62		hypothetical protein
OG1RF_11111	2.24455	3.89269e-11	2.31641e-10		hypothetical protein
OG1RF_11113	1.66293	4.04761e-09	1.91534e-08		hypothetical protein
OG1RF_11115	1.04766	0.000768686	0.00169158	yukA	putative virulence protein EssC
OG1RF_11130	-1.09339	6.23556e-15	5.78788e-14		pheromone cAM373 lipoprotein
OG1RF_11140	-1.01332	1.67722e-13	1.34425e-12	mgtA2	magnesium-importing ATPase
OG1RF_11142	-1.65053	4.1421e-21	7.14019e-20	pdhB	pyruvate dehydrogenase complex E1 component beta subunit
OG1RF_11143	-1.4423	4.38278e-09	2.05603e-08	aceF	pyruvate dehydrogenase complex E2 dihydrolipoamide acetyltransferase
OG1RF_11155	-1.27212	2.12218e-12	1.45866e-11	cspA	cold shock protein CspA
OG1RF_11156	-1.0123	9.30309e-14	7.71234e-13		hypothetical protein
OG1RF_11164	1.18106	6.56267e-21	1.1136e-19		VanZ/RDD domain protein
OG1RF_11188	-1.1111	0.000153508	0.000381924		ABC superfamily ATP binding cassette transporter ABC protein
OG1RF_11193	-1.07032	2.76613e-15	2.67024e-14	trxA	thioredoxin
OG1RF_11195	2.91219	1.32173e-34	5.629e-33		hypothetical protein
OG1RF_11201	2.173	4.14349e-23	8.33303e-22	msrA	ABC superfamily ATP binding cassette transporter ABC protein
OG1RF_11202	-1.05522	4.96191e-13	3.65331e-12		pyridine nucleotide-disulfide oxidoreductase
OG1RF_11208	-1.31553	7.37511e-23	1.43024e-21	atpI	proton (H+) or sodium (Na+) translocating V-type ATPase (V-ATPase) subunit I
OG1RF_11209	-1.5953	5.35707e-09	2.47565e-08	atpK	proton (H+) or sodium (Na+) translocating V-type ATPase (V-ATPase) subunit K
OG1RF_11211	-1.20133	1.12681e-09	5.67849e-09	atpC	proton (H+) or sodium (Na+) translocating V-type ATPase (V-ATPase) subunit C
OG1RF_11212	-2.34691	5.96961e-12	3.92909e-11	atpF2	V-type ATP synthase subunit F
OG1RF_11213	-1.53664	1.22535e-19	1.78622e-18	atpA	ATP synthase F1 sector alpha subunit
OG1RF_11215	-1.3602	8.62796e-19	1.16129e-17	atpD	V-type ATP synthase subunit D
OG1RF_11218	1.35065	1.68281e-05	4.95937e-05		hypothetical protein
OG1RF_11221	1.50044	1.79329e-20	2.9733e-19	lysA	diaminopimelate decarboxylase
OG1RF_11225	1.82614	1.44366e-29	4.47947e-28		hypothetical protein
OG1RF_11226	-1.38315	2.17779e-22	3.97493e-21	yitW	N-6 adenine-specific DNA methylase YitW
OG1RF_11228	1.15128	0.000140388	0.000353328		transglutaminase domain protein
OG1RF_11230	1.69792	2.36071e-25	5.82666e-24	sacT	SacPA operon antiterminator
OG1RF_11231	1.09319	4.38087e-16	4.55275e-15	ptsG	PTS family glucose porter IICBA component
OG1RF_11246	-1.13394	1.11058e-08	4.95312e-08	gap	glyceraldehyde-3-phosphate dehydrogenase
OG1RF_11247	-1.24506	4.48806e-22	8.1234e-21	cgtA	obg family GTPase CgtA
OG1RF_11250	1.17288	0.000594043	0.00132607		TetR family transcriptional regulator
OG1RF_11261	1.11035	3.69354e-17	4.43225e-16		hypothetical protein
OG1RF_11264	1.34308	2.39238e-26	6.26055e-25	recQ	ATP-dependent helicase RecQ
OG1RF_11266	2.03239	3.6917e-58	7.28943e-56	cmk	cytidylate kinase
OG1RF_11269	-1.02519	3.5958e-16	3.7913e-15	hup	DNA-binding protein HU
OG1RF_11270	1.36084	4.60817e-12	3.06084e-11		hypothetical protein
OG1RF_11272	2.09257	1.01747e-54	1.38121e-52		IDEAL domain protein
OG1RF_11296	-1.10729	9.96661e-09	4.47262e-08	folA	dihydrofolate reductase
OG1RF_11297	-1.04944	1.4144e-11	9.00902e-11		iron-sulfur cluster-binding protein
OG1RF_11307	1.69423	3.57587e-10	1.88515e-09		GNAT family acetyltransferase
OG1RF_11308	3.34552	8.78753e-110	6.36217e-107		N-acetyltransferase
OG1RF_11310	1.42426	9.50925e-08	3.81072e-07		multidrug ABC superfamily ATP binding cassette transporter ABC protein
OG1RF_11311	1.10139	2.7832e-05	7.96778e-05		ABC superfamily ATP binding cassette transporter ABC/membrane protein
OG1RF_11312	1.51132	3.85778e-17	4.57875e-16		MutT/NUDIX family protein
OG1RF_11313	1.09198	4.20613e-19	5.89401e-18		putative lipoprotein
OG1RF_11316	1.23195	5.9184e-17	6.91116e-16		cro/CI family TPR domain transcriptional regulator
OG1RF_11326	1.08637	6.71024e-16	6.77891e-15		hypothetical protein
OG1RF_11346	1.08201	1.84358e-08	8.04068e-08		sensor histidine kinase
OG1RF_11347	1.50814	5.14977e-08	2.11843e-07		response regulator
OG1RF_11348	2.16108	2.50265e-15	2.42667e-14	pduU	propanediol utilization protein PduU
OG1RF_11351	1.22076	1.2316e-05	3.71531e-05	eutP	ethanolamine utilization protein
OG1RF_11352	1.19535	8.26633e-18	1.02597e-16		ABC superfamily ATP binding cassette transporter ABC protein
OG1RF_11359	1.80068	1.60508e-34	6.7043e-33	hslV	ATP-dependent protease HslVU
OG1RF_11386	4.01278	1.30208e-23	2.74575e-22		hypothetical protein
OG1RF_11389	1.09888	1.06342e-05	3.23948e-05		GntR family transcriptional regulator
OG1RF_11416	1.05966	2.38534e-14	2.09755e-13	pstS	phosphate ABC superfamily ATP binding cassette transporter binding protein
OG1RF_11425	1.12976	5.61856e-05	0.000152735	pyrDB	dihydroorotate oxidase
OG1RF_11428	-1.02372	0.00145315	0.00302034	carA	carbamoyl-phosphate synthase small subunit
OG1RF_11442	1.83026	1.31492e-38	8.39999e-37	mdlB	multidrug ABC superfamily ATP binding cassette transporter ABC protein
OG1RF_11443	2.68097	1.86216e-52	2.02231e-50	mdlA	multidrug ABC superfamily ATP binding cassette transporter ABC protein
OG1RF_11446	1.01652	4.34761e-16	4.53991e-15		hypothetical protein
OG1RF_11462	-1.29145	2.97699e-19	4.19872e-18		membrane protein of hypothetical function
OG1RF_11466	1.82176	6.56274e-37	3.39387e-35	pstB	ABC superfamily ATP binding cassette transporter ABC protein
OG1RF_11488	-1.07631	0.00146801	0.00304248		hypothetical protein
OG1RF_11489	1.1591	3.05195e-06	1.01049e-05	purD	phosphoribosylamine-glycine ligase
OG1RF_11513	1.29513	0.00176177	0.00354969	levE	PTS family mannose/fructose/sorbose porter IIB component
OG1RF_11514	-1.66561	2.11357e-05	6.17857e-05	bgaL2	beta-galactosidase
OG1RF_11527	1.39953	1.11318e-27	3.09979e-26	fsrC	sensor histidine kinase FsrC
OG1RF_11528	1.28167	2.36706e-27	6.50792e-26	fsrB	FsrB protein
OG1RF_11529	1.10987	7.914e-14	6.61124e-13	fsrA	FsrA response regulator
OG1RF_11532	-1.08637	1.61941e-06	5.53915e-06		hypothetical protein
OG1RF_11537	1.38805	5.47931e-14	4.66709e-13		hypothetical protein
OG1RF_11541	1.42156	2.10211e-10	1.14145e-09	cbiO	ABC superfamily ATP binding cassette transporter ABC protein
OG1RF_11560	1.26258	1.30705e-16	1.44887e-15	lacR2	lactose PTS family porter repressor LacR
OG1RF_11562	-1.02516	0.00148575	0.00307338		HD domain protein
OG1RF_11579	-1.10112	1.36435e-12	9.68424e-12		hypothetical protein
OG1RF_11580	1.13363	4.77689e-18	6.10318e-17	ysxC	ribosome biogenesis GTP-binding protein YsxC
OG1RF_11584	1.61149	1.32297e-08	5.81677e-08		C4-dicarboxylate anaerobic carrier
OG1RF_11595	1.00727	5.53986e-14	4.68667e-13		hypothetical protein
OG1RF_11601	2.97405	3.00629e-18	3.88671e-17		GNAT family acetyltransferase
OG1RF_11642	2.05072	4.6878e-32	1.72575e-30		hypothetical protein
OG1RF_11643	-1.18114	3.62089e-09	1.72848e-08		universal stress protein
OG1RF_11656	-1.5784	3.92771e-25	9.47887e-24		ABC superfamily ATP binding cassette transporter permease protein
OG1RF_11657	-1.26228	1.65602e-12	1.16782e-11		ABC superfamily ATP binding cassette transporter ABC protein
OG1RF_11661	2.10572	8.75198e-54	1.11819e-51	ubiA	1 4-dihydroxy-2-naphthoate octaprenyltransferase
OG1RF_11664	1.11173	1.97876e-11	1.23302e-10		ABC superfamily ATP binding cassette transporter ABC/membrane protein
OG1RF_11677	-1.00466	0.0133038	0.0227169		ABC superfamily ATP binding cassette transporter ABC protein
OG1RF_11678	-1.40385	8.78394e-06	2.71004e-05		ABC superfamily ATP binding cassette transporter membrane protein
OG1RF_11680	1.59953	2.63596e-29	8.06381e-28		ABC superfamily ATP binding cassette transporter ABC protein
OG1RF_11684	1.63958	2.76436e-05	7.94204e-05		ABC superfamily ATP binding cassette transporter binding protein
OG1RF_11688	-1.89464	8.98868e-11	5.12426e-10		hypothetical protein
OG1RF_11690	1.87062	4.50307e-37	2.44517e-35		hypothetical protein
OG1RF_11694	1.29487	5.69184e-24	1.23627e-22		ABC superfamily ATP binding cassette transporter ABC protein
OG1RF_11708	1.88449	1.51926e-13	1.22216e-12		hypothetical protein
OG1RF_11720	1.33896	7.37094e-20	1.08909e-18		group 2 glycosyl transferase
OG1RF_11733	-1.18082	2.25998e-19	3.25077e-18	rfbC	dTDP-4-dehydrorhamnose 3 5-epimerase
OG1RF_11746	1.07032	3.6788e-13	2.76483e-12		cytidine/deoxycytidylate deaminase
OG1RF_11751	-1.04958	5.13678e-09	2.38399e-08		hypothetical protein
OG1RF_11752	1.41146	2.83793e-25	6.92583e-24		hypothetical protein
OG1RF_11753	1.06142	1.14966e-08	5.10644e-08	treB	PTS family trehalose porter IIBC component
OG1RF_11755	-1.10095	4.24111e-07	1.57734e-06		hypothetical protein
OG1RF_11759	1.04886	1.37861e-09	6.88352e-09		sensor histidine kinase
OG1RF_11766	-2.66646	2.79851e-20	4.50249e-19		multidrug ABC superfamily ATP binding cassette transporter ABC protein
OG1RF_11767	-1.98731	4.22055e-12	2.81198e-11		ABC superfamily ATP binding cassette transporter membrane protein
OG1RF_11778	1.34002	1.47703e-25	3.68748e-24		LacI family sugar-binding transcriptional regulator
OG1RF_11796	1.55252	4.23048e-36	2.13689e-34	purK2	phosphoribosylaminoimidazole carboxylase ATPase subunit PurK
OG1RF_11797	1.48095	1.47353e-30	5.00078e-29	pbuX	xanthine permease
OG1RF_11798	1.20488	8.66154e-19	1.16129e-17	xpt	xanthine phosphoribosyltransferase
OG1RF_11809	1.19208	4.19522e-07	1.56295e-06		hypothetical protein
OG1RF_11817	1.69595	0.000287907	0.000682679		hypothetical protein
OG1RF_11822	1.06378	9.10736e-16	9.15795e-15		ATP-binding protein
OG1RF_11823	1.00744	1.10426e-06	3.87473e-06		methyltransferase
OG1RF_11825	-1.06779	2.53847e-09	1.23071e-08	sufB	ABC superfamily ATP binding cassette transporter membrane protein
OG1RF_11831	2.30345	4.11405e-50	3.57429e-48	pyrH	UMP kinase
OG1RF_11846	-1.02395	6.55729e-15	6.06061e-14	phoH	PhoH family protein
OG1RF_11861	1.22114	3.98238e-12	2.66967e-11		NCS2 family xanthine/uracil permease
OG1RF_11862	1.03481	2.17735e-11	1.3512e-10	guaD	guanine deaminase
OG1RF_11867	1.09835	0.0044258	0.00835899	murQ2	N-acetylmuramic acid 6-phosphate etherase
OG1RF_11869	2.06916	4.04972e-53	4.8337e-51		PTS system IIA component
OG1RF_11872	2.81811	3.6133e-34	1.48077e-32		hypothetical protein
OG1RF_11878	1.67243	4.07894e-15	3.86876e-14	comEC	competence protein ComEC
OG1RF_11879	1.64674	5.1758e-30	1.62925e-28	comEB	ComE operon protein 2
OG1RF_11894	1.71509	2.36406e-39	1.55598e-37		protein of hypothetical function UPF0223
OG1RF_11895	1.08873	3.11676e-09	1.50102e-08		voltage-gated chloride channel family protein
OG1RF_11897	-1.33678	0.0120505	0.0207563		hypothetical protein
OG1RF_11906	1.21112	2.82887e-20	4.51788e-19	yeaZ	universal bacterial protein YeaZ
OG1RF_11917	1.96298	4.7733e-51	4.50766e-49	metI	metal ion ABC superfamily ATP binding cassette transporter membrane protein
OG1RF_11922	2.04044	7.28961e-20	1.08445e-18		M protein trans-acting positive regulator
OG1RF_11923	3.16351	4.48509e-45	3.35918e-43		hypothetical protein
OG1RF_11924	1.24941	6.60746e-17	7.63372e-16		cell wall surface anchor family protein
OG1RF_11926	1.08487	4.67982e-16	4.84027e-15		cro/CI family transcriptional regulator
OG1RF_11927	1.80786	6.25828e-37	3.31536e-35	azlC	LIV-E family branched chain amino acid exporter AzlC
OG1RF_11928	1.97617	2.99828e-30	9.86706e-29	azlD	LIV-E family branched chain amino acid exporter AzlD
OG1RF_11929	-1.29836	9.5943e-06	2.94334e-05		hypothetical protein
OG1RF_11935	-1.10785	7.76323e-17	8.78215e-16	prfA	peptide chain release factor RF1
OG1RF_11953	1.45445	3.26877e-11	1.97216e-10		molybdenum transport domain protein
OG1RF_11966	-1.35098	9.93436e-28	2.80226e-26	rihB	purine nucleosidase
OG1RF_11969	1.10867	3.75012e-15	3.58823e-14	ampC	beta-lactamase
OG1RF_11974	-1.01761	2.94014e-07	1.13227e-06	gmk	guanylate kinase
OG1RF_11976	1.14975	8.73928e-05	0.000230438	bglF	PTS family porter enzyme I
OG1RF_11977	1.51743	5.81076e-19	8.03883e-18	licT2	transcription antiterminator LicT
OG1RF_11984	2.39452	7.4478e-48	5.99134e-46		hypothetical protein
OG1RF_11986	-1.131	6.41502e-17	7.45102e-16	atpD2	ATP synthase F1 sector beta subunit
OG1RF_11988	-1.22776	1.27985e-11	8.22434e-11	atpA2	ATP synthase F1 sector alpha subunit
OG1RF_11990	-1.43255	3.96471e-14	3.44454e-13	atpF3	ATP synthase F0 sector subunit B
OG1RF_11999	1.61873	2.05836e-22	3.78879e-21		P-ATPase superfamily P-type ATPase cadmium transporter
OG1RF_12005	2.0256	6.41388e-13	4.65918e-12		transcriptional regulator
OG1RF_12008	-1.3679	6.28369e-06	1.978e-05		hypothetical protein
OG1RF_12009	-1.04467	1.3529e-13	1.1047e-12		abortive infection protein
OG1RF_12013	-1.33324	2.86645e-13	2.17811e-12	opuAA2	glycine betaine/L-proline ABC superfamily ATP binding cassette transporter ABC protein
OG1RF_12014	-1.89834	6.12508e-24	1.3172e-22		glycine betainecarnitine/choline ABC superfamily ATP binding cassette transporter
OG1RF_12031	1.04326	1.47445e-16	1.62563e-15		integral membrane protein
OG1RF_12035	1.2391	6.83459e-22	1.21678e-20		RNA methyltransferase
OG1RF_12050	-1.72323	5.24225e-17	6.15469e-16		HAD-superfamily hydrolase
OG1RF_12069	-1.61461	1.96468e-14	1.74175e-13		GNAT family acetyltransferase
OG1RF_12076	1.2683	6.26167e-09	2.87534e-08	ebgA	cryptic beta-D-galactosidase subunit alpha
OG1RF_12083	1.20836	3.08106e-24	6.82863e-23	rplK	50S ribosomal protein L11
OG1RF_12084	1.72419	3.0042e-35	1.38832e-33		ABC superfamily ATP binding cassette transporter ABC protein
OG1RF_12085	-1.14474	6.30795e-09	2.89048e-08	sdaAB	L-serine dehydratase
OG1RF_12086	-1.76283	3.01704e-13	2.27535e-12	sdaAA	L-serine dehydratase
OG1RF_12094	1.31401	2.03666e-18	2.66484e-17	rpmG	50S ribosomal protein L33
OG1RF_12103	-1.13446	1.20595e-10	6.82115e-10	ahpC	peroxiredoxin
OG1RF_12111	1.06637	5.21953e-16	5.34755e-15	dtlB	D-alanine transfer protein DltB
OG1RF_12112	-1.15273	9.75404e-20	1.43147e-18	dltA	D-alanine--D-alanyl carrier protein ligase subunit 1
OG1RF_12115	-1.19066	1.94341e-20	3.19779e-19	nrdD	anaerobic ribonucleoside-triphosphate reductase large subunit
OG1RF_12116	-1.34764	8.65588e-27	2.32106e-25	nrdG	pyruvate formate-lyase activating enzyme
OG1RF_12119	1.26218	2.51286e-19	3.59075e-18		ABC superfamily ATP binding cassette transporter ABC protein
OG1RF_12128	1.00135	0.00163603	0.00333785		cobalt transporter
OG1RF_12130	1.29032	1.01871e-05	3.11641e-05		ABC superfamily ATP binding cassette transporter membrane protein
OG1RF_12132	1.77301	1.02836e-13	8.49273e-13	yniG	EmrB/QacA family drug resistance transporter
OG1RF_12135	1.815	5.18307e-10	2.69967e-09	thiD2	phosphomethylpyrimidine kinase
OG1RF_12136	2.9327	2.78344e-19	3.9514e-18	thiE	thiamine-phosphate diphosphorylase
OG1RF_12138	2.66391	3.49004e-14	3.04432e-13	thiW	ThiW protein
OG1RF_12146	1.41631	3.62087e-30	1.17381e-28		rhodanese family protein
OG1RF_12148	1.01058	1.78839e-14	1.60512e-13		hypothetical protein
OG1RF_12154	1.03515	4.06205e-15	3.86876e-14		LysM domain lipoprotein
OG1RF_12161	1.2515	6.49362e-09	2.96929e-08	vanYB	serine-type D-Ala-D-Ala carboxypeptidase
OG1RF_12163	1.23629	5.00921e-07	1.84407e-06	vanR	response regulator
OG1RF_12166	-1.31737	4.21101e-12	2.81198e-11		hypothetical protein
OG1RF_12173	1.0446	3.81395e-17	4.55159e-16		HD domain protein
OG1RF_12175	1.49935	2.31241e-31	8.23368e-30		RNA-binding protein
OG1RF_12178	1.1271	1.20715e-22	2.26028e-21	accA	acetyl-coA carboxylase carboxyl transferase subunit alpha
OG1RF_12187	1.33755	6.5636e-26	1.67719e-24	acpP	acyl carrier protein
OG1RF_12202	1.05892	2.73466e-11	1.67315e-10		5-prime-nucleotidase
OG1RF_12205	-1.27791	1.33153e-11	8.5061e-11		sugar ABC superfamily ATP binding cassette transporter membrane protein
OG1RF_12224	-1.06	3.34466e-20	5.17751e-19		metallo-beta-lactamase superfamily protein
OG1RF_12228	1.0352	1.98256e-12	1.38712e-11	folC	tetrahydrofolate synthase
OG1RF_12229	-1.12683	4.37083e-13	3.25118e-12		hypothetical protein
OG1RF_12235	1.58075	4.01659e-11	2.37712e-10		S1 family extracellular protease
OG1RF_12240	1.01915	9.53116e-05	0.000249118	maa2	acetyltransferase
OG1RF_12242	-1.17406	0.00199149	0.00398297		DMT superfamily drug/metabolite transporter
OG1RF_12243	1.34058	0.000470469	0.00107677	rbsD	ribose ABC superfamily ATP binding cassette transporter membrane protein
OG1RF_12244	-2.50713	0.00193519	0.0038811	rbsK	ribokinase
OG1RF_12255	2.06024	2.87225e-13	2.17811e-12	phoB	alkaline phosphatase
OG1RF_12256	2.03676	2.1293e-30	7.11515e-29	mutS2	DNA mismatch repair protein MutS2
OG1RF_12267	-2.00553	2.13405e-28	6.34953e-27		permease protein
OG1RF_12268	-1.27338	1.45902e-06	5.03815e-06		ABC superfamily ATP binding cassette transporter ABC protein
OG1RF_12269	-1.36011	9.27104e-12	5.99307e-11		PFL4705 family integrating conjugative element protein
OG1RF_12276	-1.35869	6.82187e-17	7.79847e-16		hypothetical protein
OG1RF_12277	-1.02008	0.0107752	0.018738		hypothetical protein
OG1RF_12281	1.19893	2.65284e-10	1.41572e-09		N-acetyltransferase
OG1RF_12298	1.25344	4.41965e-25	1.05489e-23		hypothetical protein
OG1RF_12300	1.41622	5.9071e-07	2.14912e-06		sigma-70 family protein
OG1RF_12303	1.13538	1.48239e-06	5.11073e-06		family 8 polysaccharide lyase
OG1RF_12325	1.22088	6.72553e-18	8.44384e-17		putative lipoprotein
OG1RF_12328	-1.08292	2.06561e-07	8.05479e-07		hypothetical protein
OG1RF_12332	-1.22442	1.58109e-16	1.72569e-15	mreD	rod shape-determining protein MreD
OG1RF_12341	1.24765	9.4617e-11	5.37979e-10		BioY family protein
OG1RF_12348	1.74648	2.21889e-42	1.60647e-40		GNAT family acetyltransferase
OG1RF_12352	-1.29236	0.000244382	0.000584578		ABC superfamily ATP binding cassette transporter ABC protein
OG1RF_12353	-1.2341	1.39495e-05	4.16758e-05		ferric (Fe+3) ABC superfamily ATP binding cassette transporter membrane protein
OG1RF_12359	1.29809	3.05281e-20	4.79498e-19		YitT family protein
OG1RF_12361	1.17412	1.88773e-11	1.18845e-10		cupin superfamily protein
OG1RF_12366	1.20058	2.21047e-20	3.58294e-19		peptide ABC superfamily ATP binding cassette transporter binding protein
OG1RF_12367	1.37139	8.92469e-13	6.41868e-12		ABC superfamily ATP binding cassette transporter ABC protein
OG1RF_12370	1.1414	1.45179e-10	8.06466e-10		ABC superfamily ATP binding cassette transporter ABC protein
OG1RF_12378	2.14127	1.03271e-22	1.95047e-21		ABC superfamily ATP binding cassette transporter membrane protein
OG1RF_12380	-2.42435	8.56444e-61	1.8602e-58	rpmB2	50S ribosomal protein L28
OG1RF_12393	-1.31625	7.07091e-27	1.91975e-25		hypothetical protein
OG1RF_12408	1.45102	2.63109e-17	3.17911e-16		hypothetical protein
OG1RF_12417	-1.01888	2.63462e-17	3.17911e-16		hypothetical protein
OG1RF_12421	1.4074	1.9677e-13	1.55412e-12		S-layer protein
OG1RF_12422	1.62477	8.79584e-19	1.17206e-17		S-layer protein
OG1RF_12425	1.10719	2.56534e-07	9.93212e-07	trePP	glycosyl hydrolase
OG1RF_12427	-1.92837	8.91499e-35	3.87267e-33		hypothetical protein
OG1RF_12428	3.38109	3.4117e-75	1.23503e-72		hypothetical protein
OG1RF_12430	1.13305	0.00105092	0.00223783		hypothetical protein
OG1RF_12433	-1.29975	1.18116e-09	5.93863e-09	maf	septum formation protein Maf
OG1RF_12437	-1.04114	1.81439e-16	1.96063e-15		Ser/Thr protein phosphatase
OG1RF_12452	-1.23628	3.51236e-07	1.33371e-06	ubiD	UbiD family decarboxylase
OG1RF_12453	-1.17138	2.35398e-05	6.81712e-05		WxL domain surface protein
OG1RF_12454	-1.35609	1.55655e-05	4.62493e-05	ubiD2	UbiD family decarboxylase
OG1RF_12460	-1.12483	3.36109e-20	5.17751e-19	lrgB	murein hydrolase regulator LrgB
OG1RF_12461	-1.25414	7.62254e-19	1.03476e-17	lrgA	murein hydrolase regulator LrgA
OG1RF_12468	-2.00148	1.34044e-10	7.48444e-10	rpsN2	30S ribosomal protein S14
OG1RF_12473	1.26463	1.30539e-11	8.36373e-11		dihydrouridine synthase
OG1RF_12476	-3.79164	0.00107811	0.00229124		PTS family fructose/mannitol (fru) porter component IIA
OG1RF_12480	1.17531	5.91341e-10	3.05808e-09		DEAH-box family ATP-dependent helicase
OG1RF_12481	1.85906	8.16018e-25	1.9058e-23		choline binding protein
OG1RF_12486	-1.1579	1.86785e-23	3.86377e-22	rpsI3	30S ribosomal protein S9
OG1RF_12489	-1.16495	8.98445e-12	5.82514e-11		putative lipoprotein
OG1RF_12490	-1.73463	1.30745e-16	1.44887e-15	gntK	gluconokinase
OG1RF_12496	-1.62203	2.45445e-10	1.31631e-09		hypothetical protein
OG1RF_12497	3.41632	1.55516e-16	1.70597e-15		hypothetical protein
OG1RF_12500	-1.84575	1.06832e-31	3.86733e-30		cell-envelope associated acid phosphatase
OG1RF_12507	-1.30417	3.91263e-13	2.92692e-12	ubiA2	1 4-dihydroxy-2-naphthoate octaprenyltransferase
OG1RF_12510	-1.17132	3.89749e-24	8.55085e-23	ndh3	NADH dehydrogenase
OG1RF_12519	-1.17744	2.0184e-08	8.69834e-08	gor	glutathione-disulfide reductase
OG1RF_12536	-1.26879	9.23083e-19	1.22252e-17	croS	sensor histidine kinase
OG1RF_12545	1.74353	5.23623e-47	4.06182e-45	gidB	16S rRNA methyltransferase GidB
OG1RF_12561	1.64381	2.71297e-10	1.44426e-09	mdh2	malate dehydrogenase (oxaloacetate-decarboxylating) (NADP(+))
OG1RF_12567	-1.17028	0.000122813	0.000313454	citC	[citrate [pro-3S]-lyase] ligase
OG1RF_12572	1.10692	0.00162085	0.00331496		citrate transporter
OG1RF_12573	1.33038	2.07412e-13	1.61469e-12		GntR family transcriptional regulator
OG1RF_12577	1.45046	6.84624e-19	9.35222e-18	rnpA2	ribonuclease P
OG1RF_12578	-1.43342	3.00994e-28	8.83457e-27	rpmH	50S ribosomal protein L34
OG1RF_nc10015	-1.10376	2.95574e-20	4.68604e-19	nc10015	tmRNA
OG1RF_nc10025	-2.29033	2.62906e-55	4.39256e-53	nc10025	6S-SsrS RNA
OG1RF_nc10029	-2.93006	5.20514e-09	2.41057e-08	nc10029	Bacterial signal recognition particle RNA
OG1RF_r10005	-1.4421	1.57985e-10	8.68718e-10	rRNA	23S ribosomal RNA
OG1RF_r10008	-1.04183	0.000139039	0.000350746	rRNA	23S ribosomal RNA
OG1RF_t10010	-2.46553	4.01009e-10	2.10894e-09	tRNA	tRNA-Met
OG1RF_t10026	-3.63239	5.29143e-19	7.3673e-18	tRNA	tRNA-Lys
OG1RF_t10027	1.5502	4.38698e-17	5.17854e-16	tRNA	tRNA-Arg
OG1RF_t10029	3.65982	1.3566e-32	5.08024e-31	tRNA	tRNA-Arg
OG1RF_t10032	-2.07998	2.98911e-12	2.01002e-11	tRNA	tRNA-Ser
OG1RF_t10035	-1.24327	0.000147213	0.000367948	tRNA	tRNA-Asp
OG1RF_t10038	-1.1334	0.000203436	0.000492052	tRNA	tRNA-Trp
OG1RF_t10051	-1.01872	0.000239343	0.000573156	tRNA	tRNA-Pro
