# Supplementary material for: The HtrA chaperone monitors sortase-assembled pilus biogenesis in Enterococcus faecalis
Source: PLoS Genet. 2024 Aug 5;20(8):e1011071. doi: 10.1371/journal.pgen.1011071 (PMC11326707; doi:10.1371/journal.pgen.1011071)
Supplement: S7 Table — RNA-Seq of cells harvested at mid-log exponential phase incubated in TSB medium supplemented with glucose. (XLSX) [file pgen.1011071.s013.xlsx]

## Sheet: srtA htrA vs srtA ebp htrA
RNA-Seq results comparing the effect of pilus gene deletion on the transcriptome of ΔsrtAΔhtrA. Genes with significant differences in abundance of mRNAs were determined using a PValue and false discovery rate (FDR) cutoff of 0.05. The Log2FC represents the log2 change between biological triplicates of the indicated strains and comparisons when grown to mid-log phase in TSB supplemented with gluco…
Core gene ID	∆srtA∆htrA vs WT			∆srtA∆ebpABC∆htrA vs ∆srtA∆htrA			Gene Name	Annotation	Manual Classification
	gene ID	log2FC	FDR	gene ID	log2FC	FDR
OG1RF_10040	OG1RF_10040	-0.557592	0.000160958	OG1RF_10040	-1.04265	1.28384e-09		PIN domain-containing protein	Unknown
OG1RF_10041	OG1RF_10041	0.516009	0.00738513	OG1RF_10041	-1.70628	1.32933e-16	ispF	2-C-methyl-D-erythritol 2,4-cyclo diphosphate synthase	Metabolism
OG1RF_10113	OG1RF_10113	-0.594622	0.00247622	OG1RF_10113	1.30386	1.38712e-11		cob(I)yrinic acid a,c-diamide adenosyltransferase	Unknown
OG1RF_10136	OG1RF_10136	1.02584	0.000226912					iron (Fe3+) ABC superfamily ATP binding cassette transporter, binding protein	Transport
OG1RF_10180	OG1RF_10180	-2.75853	9.69e-93	OG1RF_10180	3.25101	1.68645e-96		hypothetical protein	Unknown
OG1RF_10181	OG1RF_10181	-1.43575	7.47e-13	OG1RF_10181	1.69208	9.90731e-16		M20D family peptidase	Unknown
OG1RF_10182	OG1RF_10182	-0.287848	0.0423267					ABC superfamily ATP binding cassette transporter, ABC protein	Transport
OG1RF_10208	OG1RF_10208	-0.374649	0.00450566				hpt	hypoxanthine phosphoribosyltransferase	Metabolism
OG1RF_10209	OG1RF_10209	-0.387505	0.00254271	OG1RF_10209	-0.549749	4.1609e-05	ftsH	cell division protein FtsH	Cell division/cell envelope
OG1RF_10224	OG1RF_10224	0.861582	1.74e-09				-	hypothetical protein	Unknown
OG1RF_10228	OG1RF_10228	-0.820135	1.16e-13	OG1RF_10228	1.32263	1.56474e-29	pyrDA	dihydroorotate oxidase	Metabolism
OG1RF_10353	OG1RF_10353	1.07221	2.68e-11	OG1RF_10353	-0.813576	2.74755e-06	-	LemA family protein	Unknown
OG1RF_10354	OG1RF_10354	1.43126	1.68e-25	OG1RF_10354	-1.07263	1.20145e-13	-	hypothetical protein	Unknown
OG1RF_10356	OG1RF_10356	1.11118	3.49e-14				nrdE	ribonucleotide-diphosphate reductase subunit alpha	Metabolism
OG1RF_10357	OG1RF_10357	1.4962	6.7e-18				nrdI	ribonucleotide-diphosphate reductase subunit gamma	Metabolism
OG1RF_10379	OG1RF_10379	1.67781	1.38e-11	OG1RF_10379	-0.49223	0.0220352	-	phage integrase family site-specific recombinase	Phage Transposon Conjugation
OG1RF_10423	OG1RF_10423	1.11542	2.93e-19				prsA	peptidyl-prolyl cis-trans isomerase	Cell division/cell envelope
OG1RF_10528	OG1RF_10528	-0.581556	5.17e-05	OG1RF_10528	0.317012	0.0326522	-	rRNA methylase	Translation
OG1RF_10589	OG1RF_10589	1.15901	5.44e-09				-	cation efflux family protein	Transport
OG1RF_10590	OG1RF_10590	-0.985441	1.39e-16	OG1RF_10590	0.665912	1.45846e-06	-	APC family amino acid-polyamine-organocation transporter	Transport
OG1RF_10613	OG1RF_10613	-0.721474	0.000129736	OG1RF_10613	0.434002	0.0308113	-	hypothetical protein	Unknown
OG1RF_10614	OG1RF_10614	-2.6489	4.77e-37	OG1RF_10614	1.01335	4.38584e-05	-	hypothetical protein	Unknown
OG1RF_10615	OG1RF_10615	-2.78053	9.65e-51	OG1RF_10615	1.29919	6.95487e-08	-	group 2 glycosyl transferase	Metabolism
OG1RF_10616	OG1RF_10616	-2.36943	4.83e-44	OG1RF_10616	0.548142	0.00709352	-	cellulose synthase catalytic subunit	Metabolism
OG1RF_10617	OG1RF_10617	-1.71462	3.59e-19	OG1RF_10617	0.709451	0.00128928	-	hypothetical protein	Unknown
OG1RF_10707	OG1RF_10707	2.13296	1.84e-42	OG1RF_10707	-1.22486	2.29076e-15	-	DNA repair exonuclease	DNA repair and recombination
OG1RF_10838	OG1RF_10838	2.26111	0.000332881	OG1RF_10838	-1.85543	0.00333785	-	NRAMP family Mn2+/Fe2+ transporter	Transport
OG1RF_10869	OG1RF_10869	-1.34245	5.89e-20	OG1RF_10869	-3.28315	1.03347e-65	ebpA	von Willebrand factor type A domain-containing protein	Surface protein
OG1RF_10870	OG1RF_10870	-1.99122	4.13e-28	OG1RF_10870	-8.55388	5.83703e-151	ebpB	cell wall surface anchor family protein	Surface protein
OG1RF_10871	OG1RF_10871	-0.97188	5e-09	OG1RF_10871	-6.82757	5.6478e-179	ebpC	cell wall surface anchor family protein	Surface protein
OG1RF_10895	OG1RF_10895	-2.60701	3.38e-41	OG1RF_10895	0.93058	0.000130937	glnP	glutamine ABC superfamily ATP binding cassette transporter, membrane protein	Transport
OG1RF_10896	OG1RF_10896	-2.13431	3.91e-14				glnM	amino acid ABC superfamily ATP binding cassette transporter, membrane protein	Transport
OG1RF_10897	OG1RF_10897	-4.42332	7.9e-149	OG1RF_10897	2.20377	2.25574e-23	glnH	glutamine ABC superfamily ATP binding cassette transporter, binding protein	Transport
OG1RF_10922	OG1RF_10922	-0.569477	2.54e-06	OG1RF_10922	0.925696	1.72352e-13	-	hypothetical protein	Unknown
OG1RF_10952	OG1RF_10952	1.70133	1.69e-44	OG1RF_10952	-0.490402	0.000215807	-	hypothetical protein	Unknown
OG1RF_10975	OG1RF_10975	-1.0005	2.64e-15	OG1RF_10975	1.6519	9.61713e-36	-	crossover junction endodeoxyribonuclease	DNA repair and recombination
OG1RF_11045	OG1RF_11045	1.16904	3.46e-09				-	hypothetical protein	Unknown
OG1RF_11046	OG1RF_11046	1.42456	2.79e-17	OG1RF_11046	0.995611	4.1105e-12	-	hypothetical protein	Unknown
OG1RF_11047	OG1RF_11047	1.30093	6.02e-21	OG1RF_11047	1.22049	2.55048e-20	-	cro/CI family transcriptional regulator	Signaling and regulation
OG1RF_11048	OG1RF_11048	2.73398	2.72e-16	OG1RF_11048	2.10099	9.41169e-20	-	hypothetical protein	Phage Transposon Conjugation
OG1RF_11049	OG1RF_11049	1.34444	2.15e-10	OG1RF_11049	2.3203	4.00525e-49	-	DNA replication protein	Phage Transposon Conjugation
OG1RF_11050	OG1RF_11050	1.75012	2.08e-15	OG1RF_11050	1.52043	2.89445e-18	-	DNA replication protein	Phage Transposon Conjugation
OG1RF_11051	OG1RF_11051	1.075	8.84e-05	OG1RF_11051	1.96899	3.15158e-15	-	hypothetical protein	Phage Transposon Conjugation
OG1RF_11052	OG1RF_11052	0.71046	0.0257664	OG1RF_11052	2.27253	2.74187e-20	-	RinA family transcriptional regulator	Phage Transposon Conjugation
OG1RF_11053	OG1RF_11053	2.80296	6.39e-14	OG1RF_11053	-1.06007	0.000195441	-	transposase	Phage Transposon Conjugation
OG1RF_11054	OG1RF_11054	1.08251	3.45e-09	OG1RF_11054	1.85482	1.10792e-23	-	hypothetical protein	Phage Transposon Conjugation
OG1RF_11055	OG1RF_11055	1.38396	3.57e-15	OG1RF_11055	1.64116	6.5888e-19	-	TP901-1 family phage major tail protein	Phage Transposon Conjugation
OG1RF_11056	OG1RF_11056	1.40762	5.9e-15	OG1RF_11056	1.50434	7.76995e-16	-	hypothetical protein	Phage Transposon Conjugation
OG1RF_11057	OG1RF_11057	-2.78534	1.69e-37	OG1RF_11057	3.04817	4.42064e-53	-	hypothetical protein	Phage Transposon Conjugation
OG1RF_11058	OG1RF_11058	-1.5702	3.6e-20	OG1RF_11058	1.23106	4.1105e-12	-	ABC superfamily ATP binding cassette transporter permease subunit	Phage Transposon Conjugation
OG1RF_11059	OG1RF_11059	-2.92249	1.08e-30	OG1RF_11059	2.1638	4.10237e-22	-	phage tail protein	Phage Transposon Conjugation
OG1RF_11060	OG1RF_11060	-1.90334	2.09e-18	OG1RF_11060	1.49395	1.90802e-11	-	phage structural protein	Phage Transposon Conjugation
OG1RF_11061	OG1RF_11061	-0.722835	8.43e-05	OG1RF_11061	1.24692	6.83913e-14	-	hypothetical protein	Phage Transposon Conjugation
OG1RF_11062	OG1RF_11062	-0.912993	0.000457791	OG1RF_11062	2.51101	5.458e-39	-	holin	Phage Transposon Conjugation
OG1RF_11063	OG1RF_11063	-0.46216	0.0200681	OG1RF_11063	2.37415	1.98051e-48	amiD2	N-acetylmuramoyl-L-alanine amidase	Cell division/cell envelope
OG1RF_11066	OG1RF_11066	-0.381279	0.0116526				-	GNAT family acetyltransferase	Unknown
OG1RF_11067	OG1RF_11067	-2.10249	1.68e-13	OG1RF_11067	2.39943	3.2416e-19	-	PadR family transcriptional regulator	Signaling and regulation
OG1RF_11068	OG1RF_11068	-2.53278	1.96e-34	OG1RF_11068	2.91421	9.13058e-54	-	hypothetical protein	Unknown
OG1RF_11070	OG1RF_11070	1.82977	5.78e-11	OG1RF_11070	0.514159	0.0228528	-	FtsW/RodA/SpovE family cell division protein	Cell division/cell envelope
OG1RF_11071	OG1RF_11071	2.20759	2.14e-15	OG1RF_11071	0.55412	0.0138008	-	FtsW/RodA/SpovE family cell division protein	Cell division/cell envelope
OG1RF_11075	OG1RF_11075	0.794132	8.56e-08				hemN	coproporphyrinogen dehydrogenase	Metabolism
OG1RF_11086	OG1RF_11086	1.32615	1.84e-18	OG1RF_11086	0.404301	0.00928311	-	hypothetical protein	Unknown
OG1RF_11208	OG1RF_11208	-0.308097	0.0146525	OG1RF_11208	-1.31553	1.43024e-21	atpI	proton (H+) or sodium (Na+) translocating V-type ATPase (V-ATPase), subunit I	Metabolism
OG1RF_11209	OG1RF_11209	-1.30599	7.08e-10	OG1RF_11209	-1.5953	2.47565e-08	atpK	proton (H+) or sodium (Na+) translocating V-type ATPase (V-ATPase), subunit K	Metabolism
OG1RF_11210	OG1RF_11210	-2.89262	6.13e-87				atpE	proton (H+) or sodium (Na+) translocating V-type ATPase (V-ATPase), subunit E	Metabolism
OG1RF_11211	OG1RF_11211	-2.52377	4.81e-81	OG1RF_11211	-1.20133	5.67849e-09	atpC	proton (H+) or sodium (Na+) translocating V-type ATPase (V-ATPase), subunit C	Metabolism
OG1RF_11212	OG1RF_11212	-1.77918	1.09e-15	OG1RF_11212	-2.34691	3.92909e-11	atpF2	V-type ATP synthase subunit F	Metabolism
OG1RF_11213	OG1RF_11213	-1.82473	3.31e-44	OG1RF_11213	-1.53664	1.78622e-18	atpA	ATP synthase F1 subcomplex subunit alpha	Metabolism
OG1RF_11214	OG1RF_11214	-0.837421	3.31e-12	OG1RF_11214	-0.907144	1.70568e-11	atpB	proton (H+) or sodium (Na+) translocating V-type ATPase (V-ATPase), subunit B	Metabolism
OG1RF_11215	OG1RF_11215	0.400968	0.0122993	OG1RF_11215	-1.3602	1.16129e-17	atpD	V-type ATP synthase subunit D	Metabolism
OG1RF_11230	OG1RF_11230	-2.196	1.26e-43	OG1RF_11230	1.69792	5.82666e-24	sacT	SacPA operon antiterminator	Signaling and regulation
OG1RF_11231	OG1RF_11231	-1.32857	1.89e-22	OG1RF_11231	1.09319	4.55275e-15	ptsG	PTS family glucose porter, IICBA component	Transport
OG1RF_11239	OG1RF_11239	0.987618	3.71e-08				-	transposon family protein	Phage Transposon Conjugation
OG1RF_11260	OG1RF_11260	5.12307	2.02e-112	OG1RF_11260	-0.718641	0.000689941	-	brp/Blh family beta-carotene 15,15'-monooxygenase	Metabolism
OG1RF_11261	OG1RF_11261	-0.403166	0.00508286	OG1RF_11261	1.11035	4.43225e-16	-	hypothetical protein	Unknown
OG1RF_11308	OG1RF_11308	-1.97431	3.22e-36	OG1RF_11308	3.34552	6.36217e-107	-	N-acetyltransferase	Unknown
OG1RF_11442	OG1RF_11442	-3.08791	4.39e-121	OG1RF_11442	1.83026	8.39999e-37	mdlB	multidrug ABC superfamily ATP binding cassette transporter, ABC protein	Transport
OG1RF_11443	OG1RF_11443	-4.49284	3e-126	OG1RF_11443	2.68097	2.02231e-50	mdlA	multidrug ABC superfamily ATP binding cassette transporter, ABC protein	Transport
OG1RF_11462	OG1RF_11462	2.29211	2.1e-52	OG1RF_11462	-1.29145	4.19872e-18	liaZ	hypothetical protein	Surface protein
OG1RF_11463	OG1RF_11463	1.77288	3.38e-28	OG1RF_11463	-0.763163	4.85224e-09	liaY	PspC domain-containing protein	Surface protein
OG1RF_11464	OG1RF_11464	0.767855	6.12e-07	OG1RF_11464	-0.506865	0.00112719	liaX	hypothetical protein	Surface protein
OG1RF_11485	OG1RF_11485	-0.616544	0.00289769				fabG2	3-oxoacyl-ACP reductase	Cell division/cell envelope
OG1RF_11523	OG1RF_11523	0.718477	0.00675752				-	LysR family transcriptional regulator	Signaling and regulation
OG1RF_11569	OG1RF_11569	1.18642	8.69e-16	OG1RF_11569	-0.458823	0.00207537	-	integral membrane protein	Unknown
OG1RF_11656	OG1RF_11656	1.37188	1.41e-20	OG1RF_11656	-1.5784	9.47887e-24	-	ABC superfamily ATP binding cassette transporter, permease protein	Transport
OG1RF_11657	OG1RF_11657	0.638602	0.000246874	OG1RF_11657	-1.26228	1.16782e-11	-	ABC superfamily ATP binding cassette transporter, ABC protein	Transport
OG1RF_11663	OG1RF_11663	-1.98838	3.83e-62				-	ABC superfamily ATP binding cassette transporter, ABC/membrane protein	Transport
OG1RF_11664	OG1RF_11664	-3.21542	4.8e-101	OG1RF_11664	1.11173	1.23302e-10	-	ABC superfamily ATP binding cassette transporter, ABC/membrane protein	Transport
OG1RF_11680	OG1RF_11680	-0.642682	3.41e-05	OG1RF_11680	1.59953	8.06381e-28	-	ABC superfamily ATP binding cassette transporter, ABC protein	Transport
OG1RF_11683	OG1RF_11683	-2.66706	0.00727172				-	ABC superfamily ATP binding cassette transporter, membrane protein	Transport
OG1RF_11684	OG1RF_11684	-1.59685	0.00149058	OG1RF_11684	1.63958	7.94204e-05	-	ABC superfamily ATP binding cassette transporter, binding protein	Transport
OG1RF_11694	OG1RF_11694	-1.54041	6.38e-34	OG1RF_11694	1.29487	1.23627e-22	-	ABC superfamily ATP binding cassette transporter, ABC protein	Transport
OG1RF_11751	OG1RF_11751	1.53865	1.02e-17	OG1RF_11751	-1.04958	2.38399e-08	-	hypothetical protein	Unknown
OG1RF_11766	OG1RF_11766	1.25231	3.25e-06	OG1RF_11766	-2.66646	4.50249e-19	-	multidrug ABC superfamily ATP binding cassette transporter, ABC protein	Transport
OG1RF_11767	OG1RF_11767	0.86013	0.00108964	OG1RF_11767	-1.98731	2.81198e-11	-	ABC superfamily ATP binding cassette transporter, membrane protein	Transport
OG1RF_11797	OG1RF_11797	1.01355	2.04e-16	OG1RF_11797	1.48095	5.00078e-29	pbuX	xanthine permease	Transport
OG1RF_11798	OG1RF_11798	1.54238	3.94e-22	OG1RF_11798	1.20488	1.16129e-17	xpt	xanthine phosphoribosyltransferase	Metabolism
OG1RF_11861	OG1RF_11861	0.800886	1.56e-05	OG1RF_11861	1.22114	2.66967e-11	-	NCS2 family xanthine/uracil permease	Transport
OG1RF_11875	OG1RF_11875	0.930417	6.26e-09				-	acyl-CoA thioester hydrolase	Metabolism
OG1RF_11904	OG1RF_11904	-0.399125	0.0284208	OG1RF_11904	0.449647	0.00802791	rimI	ribosomal-protein-alanine acetyltransferase	Translation
OG1RF_11922	OG1RF_11922	-2.45649	1.88e-31	OG1RF_11922	2.04044	1.08445e-18	-	M protein trans-acting positive regulator	Signaling and regulation
OG1RF_11923	OG1RF_11923	-4.45561	2.13e-106	OG1RF_11923	3.16351	3.35918e-43	-	hypothetical protein	Unknown
OG1RF_11925	OG1RF_11925	0.560333	1.37e-05				-	hypothetical protein	Unknown
OG1RF_11926	OG1RF_11926	-0.504956	0.000151544	OG1RF_11926	1.08487	4.84027e-15	-	cro/CI family transcriptional regulator	Signaling and regulation
OG1RF_11927	OG1RF_11927	-1.42768	1.23e-24	OG1RF_11927	1.80786	3.31536e-35	azlC	LIV-E family branched chain amino acid exporter AzlC	Transport
OG1RF_11928	OG1RF_11928	-1.36643	1.46e-14	OG1RF_11928	1.97617	9.86706e-29	azlD	LIV-E family branched chain amino acid exporter AzlD	Transport
OG1RF_12031	OG1RF_12031	-0.733565	2.26e-08	OG1RF_12031	1.04326	1.62563e-15	-	integral membrane protein	Unknown
OG1RF_12063	OG1RF_12063	1.1194	9.9e-19				mtnN	MTA/SAH nucleosidase	Metabolism
OG1RF_12065	OG1RF_12065	0.348281	0.00583693				nudF	ADP-ribose diphosphatase	Metabolism
OG1RF_12066	OG1RF_12066	-0.615485	1.32e-05	OG1RF_12066	0.774156	9.80681e-07	-	hypothetical protein	Unknown
OG1RF_12067	OG1RF_12067	0.674393	2.27e-07	OG1RF_12067	-0.409027	0.0143996	-	tellurite resistance protein	Unknown
OG1RF_12128	OG1RF_12128	-1.13822	0.00115655	OG1RF_12128	1.00135	0.00333785	-	cobalt transporter	Transport
OG1RF_12129	OG1RF_12129	-1.60168	7.45e-12	OG1RF_12129	0.842469	0.00151042	-	ABC superfamily ATP binding cassette transporter, ABC protein	Transport
OG1RF_12130	OG1RF_12130	-1.13109	0.000291552	OG1RF_12130	1.29032	3.11641e-05	-	ABC superfamily ATP binding cassette transporter, membrane protein	Transport
OG1RF_12152	OG1RF_12152	0.678774	1.95e-08	OG1RF_12152	0.447676	0.000263463	-	hypothetical protein	Unknown
OG1RF_12158	OG1RF_12158	-0.402906	0.00411305	OG1RF_12158	0.726799	1.52103e-07	penA	penicillin-binding protein 2B	Cell division/cell envelope
OG1RF_12267	OG1RF_12267	1.58707	3.91e-17	OG1RF_12267	-2.00553	6.34953e-27	-	permease protein	Transport
OG1RF_12268	OG1RF_12268	0.893357	0.00126095	OG1RF_12268	-1.27338	5.03815e-06	-	ABC superfamily ATP binding cassette transporter, ABC protein	Transport
OG1RF_12269	OG1RF_12269	0.700603	0.00034579	OG1RF_12269	-1.36011	5.99307e-11	-	integrating conjugative element protein	Phage Transposon Conjugation
OG1RF_12294	OG1RF_12294	-1.14511	1.09e-05	OG1RF_12294	0.880027	0.00197304	pmr1	P-ATPase superfamily P-type ATPase cation transporter	Transport
OG1RF_12325	OG1RF_12325	-1.1329	1.95e-18	OG1RF_12325	1.22088	8.44384e-17	-	putative lipoprotein	Unknown
OG1RF_12380	OG1RF_12380	2.72709	5.21e-86	OG1RF_12380	-2.42435	1.8602e-58	rpmB2	50S ribosomal protein L28	Translation
OG1RF_12421	OG1RF_12421	-0.63375	0.00429938	OG1RF_12421	1.4074	1.55412e-12	-	S-layer protein	Surface protein
OG1RF_12425	OG1RF_12425	-4.72728	2.3e-168	OG1RF_12425	1.10719	9.93212e-07	trePP	glycosyl hydrolase	Metabolism
OG1RF_12426	OG1RF_12426	-2.12153	2.8e-26	OG1RF_12426	-0.549116	0.0433938	yvdM	beta-phosphoglucomutase	Metabolism
OG1RF_12453	OG1RF_12453	-2.48769	3.81e-35	OG1RF_12453	-1.17138	6.81712e-05	-	WxL domain surface protein	Surface protein
OG1RF_12455	OG1RF_12455	-0.951645	0.0115526				-	hypothetical protein	Unknown
OG1RF_12456	OG1RF_12456	-1.09111	6.69e-13	OG1RF_12456	-0.712213	7.67807e-05	-	WxL domain surface protein	Surface protein
OG1RF_12460	OG1RF_12460	6.63902	1.87e-291	OG1RF_12460	-1.12483	5.17751e-19	lrgB	murein hydrolase regulator LrgB	Signaling and regulation
OG1RF_12461	OG1RF_12461	7.61833	1.1e-199	OG1RF_12461	-1.25414	1.03476e-17	lrgA	murein hydrolase regulator LrgA	Signaling and regulation
OG1RF_12480	OG1RF_12480	-2.15225	4.39e-37	OG1RF_12480	1.17531	3.05808e-09	-	DEAH-box family ATP-dependent helicase	DNA repair and recombination
OG1RF_12523	OG1RF_12523	-1.12287	0.000110981				-	hydantoinase/oxoprolinase	Metabolism
OG1RF_12535	OG1RF_12535	-0.368106	0.00736922	OG1RF_12535	0.403044	0.00453588	croR	response regulator	Signaling and regulation
OG1RF_12536	OG1RF_12536	1.16415	2.51e-17	OG1RF_12536	-1.26879	1.22252e-17	croS	sensor histidine kinase	Signaling and regulation
