# Supplementary material for: The HtrA chaperone monitors sortase-assembled pilus biogenesis in Enterococcus faecalis
Source: PLoS Genet. 2024 Aug 5;20(8):e1011071. doi: 10.1371/journal.pgen.1011071 (PMC11326707; doi:10.1371/journal.pgen.1011071)
Supplement: S8 Table — RNA-Seq of cells harvested at mid-log exponential phase incubated in TSB medium supplemented with glucose. (XLSX) [file pgen.1011071.s014.xlsx]

## Sheet: croR  TnΔsrtAΔhtrAVSΔsrtAΔhtrA
RNA-Seq results comparing croR::TnΔsrtAΔhtrA and ΔsrtAΔhtrA. Genes with significant differences in abundance of mRNAs were determined using a PValue and false discovery rate (FDR) cutoff of 0.05. The Log2FC represents the log2 change between biological triplicates of croR::TnΔsrtAΔhtrA compared to ∆srtA∆htrA when grown to mid-log phase in TSB supplemented with glucose.
Systematic	LogFC	PValue	FDR	Gene	Annotation
OG1RF_10004	-0.966994	0.00376141	0.0379557	recF	recombination protein F
OG1RF_10019	-0.711052	0.000843208	0.0119247	manX2	PTS system mannose transporter subunit IIAB
OG1RF_10020	-0.625416	0.00487343	0.0457616	manY	PTS family mannose/fructose/sorbose porter component IIC
OG1RF_10029	1.0331	0.000700517	0.0103008	-	hypothetical protein
OG1RF_10054	1.27541	0.000159943	0.00328519	purR	purine operon repressor
OG1RF_10090	-1.59199	1.67001e-07	1.1082e-05	-	putative lipoprotein
OG1RF_10095	-2.86082	0.000909542	0.0125877	serS	serine--tRNA ligase
OG1RF_10099	-4.33252	6.73339e-11	1.02506e-08	arcA	arginine deiminase
OG1RF_10100	-2.32405	7.69772e-05	0.00182768	arcB	ornithine carbamoyltransferase
OG1RF_10133	-0.674703	0.000489838	0.00803851	deoB	phosphopentomutase
OG1RF_10134	-0.738832	0.000467518	0.00785673	deoD	purine-nucleoside phosphorylase
OG1RF_10148	1.3891	0.00106259	0.0140305	thiD	phosphomethylpyrimidine kinase
OG1RF_10172	0.538893	0.00380427	0.0379557	adk	adenylate kinase
OG1RF_10174	-1.32116	0.00242525	0.0272423	rpmJ	50S ribosomal protein L36
OG1RF_10180	2.17593	3.04671e-10	3.60161e-08	-	hypothetical protein
OG1RF_10181	1.80884	8.59274e-08	6.73879e-06	-	M20D family peptidase
OG1RF_10183	0.642689	0.00523445	0.0483812	-	ABC superfamily ATP binding cassette transporter, ABC protein
OG1RF_10187	1.25791	0.000794227	0.0113561	brnQ	LIVCS family branched chain amino acid:cation symporter
OG1RF_10192	1.3687	0.00186307	0.0222195	-	hypothetical protein
OG1RF_10210	1.23265	1.83701e-09	1.90167e-07	hslO	chaperonin HslO
OG1RF_10211	1.52535	1.44877e-09	1.56225e-07	dus	tRNA-dihydrouridine synthase
OG1RF_10213	2.02527	0.00140356	0.0176331	licT	transcription antiterminator LicT
OG1RF_10228	0.968078	2.74226e-05	0.000739267	pyrDA	dihydroorotate oxidase
OG1RF_10232	0.682712	0.00427509	0.0415938	srpG	cysteine synthase
OG1RF_10269	-0.937226	0.000720423	0.0104745	-	hypothetical protein
OG1RF_10270	-0.894945	0.00114092	0.014848	-	hypothetical protein
OG1RF_10275	1.70635	0.000576062	0.00907554	-	sodium/dicarboxylate symporter family protein
OG1RF_10282	1.1017	0.000698499	0.0103008	-	vitamin-B12 independent methionine synthase
OG1RF_10286	0.944723	0.000358339	0.00644015	-	membrane protein
OG1RF_10288	2.50998	2.88104e-05	0.00076083	nhaC	Na+/H+ antiporter NhaC
OG1RF_10293	0.917819	0.000451862	0.0077272	-	mannitol operon transcriptional antiterminator
OG1RF_10313	-1.70311	0.00259509	0.0287012	idnO	gluconate 5-dehydrogenase
OG1RF_10349	1.14544	9.26534e-06	0.000319716	dapF	diaminopimelate epimerase
OG1RF_10353	-1.19392	0.00275993	0.0301053	-	LemA family protein
OG1RF_10382	0.919329	0.00128617	0.0165193	-	hypothetical protein
OG1RF_10391	1.94951	0.000141048	0.00301311	-	MATE efflux family protein
OG1RF_10421	-0.963635	0.000130792	0.00282074	-	hypothetical protein
OG1RF_10429	0.836997	0.000512836	0.0083473	trmB	tRNA (guanine-N(7)-)-methyltransferase
OG1RF_10481	-3.34885	2.99003e-18	1.54764e-15	-	beta-lactamase
OG1RF_10485	1.32274	0.000548636	0.00886612	-	cell wall surface anchor family protein
OG1RF_10495	1.1658	4.932e-07	2.96837e-05	-	ABC superfamily ATP binding cassette transporter, ABC protein
OG1RF_10496	0.966889	5.69071e-06	0.000226578	glnP	amino acid ABC superfamily ATP binding cassette transporter, binding/permease protein
OG1RF_10497	-1.06874	6.05689e-07	3.40766e-05	uvrB	excision endonuclease subunit UvrB
OG1RF_10516	-1.08447	3.36385e-07	2.07277e-05	-	acyltransferase
OG1RF_10530	1.01029	0.000490759	0.00803851	-	type 2 phosphatidic acid phosphatase
OG1RF_10542	1.85171	0.00286101	0.030814	-	hypothetical protein
OG1RF_10590	1.52775	9.53468e-07	5.00177e-05	-	APC family amino acid-polyamine-organocation transporter
OG1RF_10601	1.49615	2.89152e-07	1.87082e-05	-	potassium uptake protein
OG1RF_10613	1.24658	1.11569e-05	0.00037018	-	hypothetical protein
OG1RF_10614	1.43965	5.40106e-06	0.000225451	-	hypothetical protein
OG1RF_10616	0.956463	0.000561544	0.00897084	-	cellulose synthase catalytic subunit
OG1RF_10626	1.43555	4.66712e-09	4.47352e-07	-	hypothetical protein
OG1RF_10627	-2.51217	7.48324e-17	2.3139e-14	aad	aldehyde-alcohol dehydrogenase
OG1RF_10655	1.00267	8.16672e-05	0.0018871	-	glucose uptake protein
OG1RF_10656	1.26109	1.41376e-05	0.000439534	-	amino acid permease
OG1RF_10660	-1.03804	0.000180642	0.00359617	rep	ATP-dependent DNA helicase
OG1RF_10667	1.19366	0.00308314	0.0327015	-	hypothetical protein
OG1RF_10672	1.49222	1.62482e-05	0.000488958	-	GNAT family acetyltransferase
OG1RF_10674	-0.598744	0.00199637	0.0234845	ppx2	exopolyphosphatase
OG1RF_10707	-2.89766	8.04678e-17	2.3139e-14	-	DNA repair exonuclease
OG1RF_10712	0.649744	0.00165536	0.0201974	folD	bifunctional methylenetetrahydrofolate dehydrogenase/methylenetetrahydrofolate cyclohydrolase
OG1RF_10718	0.935572	8.39177e-06	0.000297506	recN	DNA repair protein RecN
OG1RF_10722	-0.927086	0.00029284	0.00545231	mraW	S-adenosyl-methyltransferase MraW
OG1RF_10723	-1.87848	1.41436e-06	7.02371e-05	-	cell division protein
OG1RF_10740	-1.07073	0.00233627	0.0266355	sfsA	sugar fermentation stimulation protein
OG1RF_10752	-2.16489	1.23021e-05	0.000397971	-	PTS family lactose/cellobiose (lac) porter component IIC
OG1RF_10754	-1.13831	1.15847e-05	0.000379508	-	GNAT family acetyltransferase
OG1RF_10756	1.15175	0.00489798	0.0457616	rpsI2	30S ribosomal protein S9
OG1RF_10765	-0.897875	0.000288851	0.005417	drrC	daunorubicin resistance protein
OG1RF_10766	-1.98042	7.41354e-06	0.000274089	-	amidase
OG1RF_10772	-0.72954	0.000809068	0.0115048	-	cof family protein
OG1RF_10774	1.67596	0.00014204	0.00301311	-	xanthine/uracil permease family protein
OG1RF_10784	1.16956	5.37932e-07	3.09371e-05	csrS	sensor histidine kinase CsrS
OG1RF_10853	1.43649	0.00380447	0.0379557	-	hypothetical protein
OG1RF_10858	2.24699	1.55081e-07	1.05618e-05	-	MFS family major facilitator transporter
OG1RF_10875	1.4464	1.65458e-10	2.25372e-08	-	hypothetical protein
OG1RF_10876	1.758	3.15266e-07	1.99002e-05	-	hypothetical protein
OG1RF_10895	1.71123	0.000687572	0.0102342	-	glutamine ABC superfamily ATP binding cassette transporter, membrane protein
OG1RF_10897	1.43676	0.00359637	0.0369342	-	glutamine ABC superfamily ATP binding cassette transporter, binding protein
OG1RF_10898	1.78382	0.000994665	0.0133378	-	ABC superfamily ATP binding cassette transporter, ABC protein
OG1RF_10926	-0.824411	0.000427589	0.00742685	recU	recombination protein U
OG1RF_10927	-0.73078	0.00167792	0.0201974	-	YpsA like protein
OG1RF_10932	0.753089	0.000620366	0.00955659	nth	endonuclease III
OG1RF_10940	-0.817166	0.00426921	0.0415938	dnaQ	DNA-directed DNA polymerase III subunit epsilon
OG1RF_10953	1.2845	0.000417333	0.00739765	-	oxygen-insensitive NADPH nitroreductase
OG1RF_10959	-0.809712	0.00483557	0.0456732	-	hypothetical protein
OG1RF_10965	-0.854612	0.000252278	0.00483626	-	response regulator
OG1RF_10966	-0.577682	0.000787768	0.0113264	-	sensor histidine kinase
OG1RF_10967	-0.612346	0.00273456	0.0299875	-	hypothetical protein
OG1RF_10968	-0.638329	0.0033759	0.0352291	-	hypothetical protein
OG1RF_10972	1.52933	0.000956623	0.0130302	-	hypothetical protein
OG1RF_10973	1.20725	0.00227756	0.026432	-	hypothetical protein
OG1RF_10978	-1.80012	0.00276857	0.0301053	mdh	malate dehydrogenase (oxaloacetate-decarboxylating) (NADP(+))
OG1RF_10987	1.08814	0.0001025	0.00232692	-	hypothetical protein
OG1RF_10991	2.75265	0.00419539	0.0411276	-	spermidine/putrescine ABC superfamily ATP binding cassette transporter, permease protein
OG1RF_10993	1.90001	0.00243159	0.0272423	-	spermidine/putrescine ABC superfamily ATP binding cassette transporter
OG1RF_10994	2.32565	1.35921e-05	0.000428981	ade	adenine deaminase
OG1RF_10995	2.72082	6.10571e-06	0.000236542	mtaD	putative S-adenosylhomocysteine deaminase
OG1RF_11014	0.744644	0.000424135	0.00742685	yckE	beta-glucosidase
OG1RF_11015	0.741017	0.00382445	0.0379557	-	gfo/Idh/MocA family oxidoreductase
OG1RF_11020	-0.718238	0.00191904	0.022782	-	hypothetical protein
OG1RF_11033	-1.04143	1.03576e-07	7.88394e-06	-	sulfatase
OG1RF_11036	-0.896361	3.94716e-05	0.000991773	-	E1-E2 family cation-transporting ATPase
OG1RF_11071	2.93559	6.65109e-05	0.00161583	-	FtsW/RodA/SpovE family cell division protein
OG1RF_11072	-2.11456	0.00242559	0.0272423	-	transcriptional regulator
OG1RF_11073	-2.62006	1.43839e-06	7.02371e-05	-	LysR family transcriptional regulator
OG1RF_11083	-0.785633	0.000177549	0.00356199	yhgF	YhgF like protein
OG1RF_11140	-0.810054	0.003353	0.0351318	mgtA2	magnesium-importing ATPase
OG1RF_11153	1.04806	0.00292459	0.0311474	-	membrane protein
OG1RF_11154	0.947501	0.00352971	0.036394	-	integral membrane protein
OG1RF_11158	1.28795	7.92429e-06	0.000284834	-	MFS family drug resistance transporter
OG1RF_11164	0.934528	0.000152409	0.00315547	-	VanZ/RDD domain protein
OG1RF_11172	0.788544	0.00342577	0.0354636	-	hypothetical protein
OG1RF_11190	-0.851876	0.00102232	0.013638	-	hypothetical protein
OG1RF_11207	-1.3904	3.86058e-06	0.000170679	-	V-type ATPase, subunit F
OG1RF_11208	-0.646554	0.000647032	0.0097925	atpI	proton (H+) or sodium (Na+) translocating V-type ATPase (V-ATPase), subunit I
OG1RF_11210	-1.34343	2.29225e-05	0.000651905	atpE	proton (H+) or sodium (Na+) translocating V-type ATPase (V-ATPase), subunit E
OG1RF_11211	-0.76136	0.000711172	0.0103984	atpC	proton (H+) or sodium (Na+) translocating V-type ATPase (V-ATPase), subunit C
OG1RF_11213	-0.977223	3.89105e-06	0.000170679	atpA	ATP synthase F1 subcomplex subunit alpha
OG1RF_11214	-1.04396	1.33453e-07	9.59378e-06	atpB	proton (H+) or sodium (Na+) translocating V-type ATPase (V-ATPase), subunit B
OG1RF_11215	-0.828316	1.71825e-05	0.000511129	atpD	V-type ATP synthase subunit D
OG1RF_11216	-0.759776	0.000882269	0.0123942	-	hypothetical protein
OG1RF_11219	0.827783	0.00212141	0.0248426	-	beta-lactamase
OG1RF_11221	1.53538	2.8354e-06	0.000131036	lysA	diaminopimelate decarboxylase
OG1RF_11230	1.14073	4.73199e-05	0.00117754	sacT	SacPA operon antiterminator
OG1RF_11231	1.00723	1.30503e-05	0.000416966	ptsG	PTS family glucose porter, IICBA component
OG1RF_11239	-2.50203	3.52711e-17	1.30402e-14	-	transposon family protein
OG1RF_11253	-0.700988	0.00267073	0.0294121	tig2	peptidyl-prolyl isomerase
OG1RF_11261	1.04658	2.44542e-05	0.00067327	-	hypothetical protein
OG1RF_11265	-0.821105	5.54163e-06	0.000226578	-	LysM domain-containing protein
OG1RF_11266	0.999512	3.54696e-05	0.000899954	cmk	cytidylate kinase
OG1RF_11267	0.790615	0.00148803	0.018604	rpsA	30S ribosomal protein S1
OG1RF_11268	0.62914	0.00230992	0.0266355	engA	ribosome-associated GTPase EngA
OG1RF_11280	0.80089	0.000890777	0.0123942	aroE	shikimate dehydrogenase
OG1RF_11281	1.10201	4.71909e-06	0.000200213	aroF	phospho-2-dehydro-3-deoxyheptonate aldolase
OG1RF_11283	1.00566	0.000655075	0.00985659	aroC	chorismate synthase
OG1RF_11284	0.696841	0.00291073	0.031128	tyrA	prephenate dehydrogenase
OG1RF_11287	0.883354	0.00159585	0.0197324	pheA	prephenate dehydratase
OG1RF_11288	-0.573034	0.00221238	0.0257911	psr	transcriptional regulator
OG1RF_11293	0.646293	0.00341054	0.0354477	-	CPA1 family monovalent cation:proton (H+) antiporter-1
OG1RF_11305	1.09047	0.000107263	0.00241389	ndh	NADH dehydrogenase
OG1RF_11306	-1.08804	0.00513209	0.0476052	-	MutT/NUDIX family protein
OG1RF_11307	2.1179	0.000125695	0.0027336	-	GNAT family acetyltransferase
OG1RF_11308	3.04003	1.60444e-17	6.92048e-15	-	N-acetyltransferase
OG1RF_11310	1.48875	0.00128937	0.0165193	-	multidrug ABC superfamily ATP binding cassette transporter, ABC protein
OG1RF_11311	1.40606	0.000566111	0.00898831	-	ABC superfamily ATP binding cassette transporter, ABC/membrane protein
OG1RF_11314	1.13929	0.000989068	0.0133318	katA	catalase
OG1RF_11326	1.18852	2.1439e-05	0.00061649	-	hypothetical protein
OG1RF_11355	0.824525	0.00459057	0.0440014	plsY	acyl-phosphate glycerol 3-phosphate acyltransferase
OG1RF_11401	-0.590746	0.00250407	0.0279333	recJ	single-stranded-DNA-specific exonuclease RecJ
OG1RF_11442	1.60825	1.22177e-10	1.75664e-08	mdlB	multidrug ABC superfamily ATP binding cassette transporter, ABC protein
OG1RF_11443	1.31379	6.68058e-05	0.00161583	mdlA	multidrug ABC superfamily ATP binding cassette transporter, ABC protein
OG1RF_11464	-1.1618	0.000688081	0.0102342	-	hypothetical protein
OG1RF_11485	1.20881	0.000346711	0.00627473	fabG2	3-oxoacyl-ACP reductase
OG1RF_11486	0.941756	0.00185924	0.0222195	-	hypothetical protein
OG1RF_11489	1.69444	0.00284445	0.030801	purD	phosphoribosylamine--glycine ligase
OG1RF_11494	1.57942	0.000485041	0.00803851	purL	phosphoribosylformylglycinamidine synthase
OG1RF_11504	0.775318	0.00381906	0.0379557	ilvE	branched-chain-amino-acid transaminase
OG1RF_11507	1.1069	0.00386213	0.0381496	-	hypothetical protein
OG1RF_11523	1.39516	2.55628e-05	0.000696384	-	LysR family transcriptional regulator
OG1RF_11525	1.2826	1.49503e-07	1.04571e-05	sprE	SprE protein
OG1RF_11526	1.12556	0.000619732	0.00955659	gelE	gelatinase
OG1RF_11527	1.81079	5.18833e-08	4.33142e-06	fsrC	sensor histidine kinase FsrC
OG1RF_11528	1.51171	2.16636e-14	5.09686e-12	fsrB	FsrB protein
OG1RF_11573	0.684698	0.00131583	0.0167648	murC	UDP-N-acetylmuramate--L-alanine ligase
OG1RF_11605	1.4087	0.00016607	0.00338417	-	hypothetical protein
OG1RF_11606	1.08458	0.000240756	0.00464982	-	bicyclomycin resistance protein
OG1RF_11624	0.776134	1.02156e-05	0.00034335	tpiA	triose-phosphate isomerase
OG1RF_11625	0.673907	0.000124107	0.00272195	pgk	phosphoglycerate kinase
OG1RF_11628	0.884209	0.00529048	0.0485524	-	YitT family protein
OG1RF_11630	1.66113	8.82137e-06	0.00030851	-	hypothetical protein
OG1RF_11631	1.55541	1.01114e-05	0.00034335	-	putative phosphomethylpyrimidine kinase
OG1RF_11637	-0.899728	0.000551563	0.00886612	-	RsmE family RNA methyltransferase
OG1RF_11638	-0.744656	0.00444101	0.0427262	prmA	50S ribosomal protein L11 methyltransferase
OG1RF_11641	-1.2371	6.32155e-08	5.11255e-06	rarA	replication-associated recombination protein A
OG1RF_11653	1.34414	0.000447807	0.00772616	-	amino acid permease
OG1RF_11656	-1.16579	3.938e-08	3.51432e-06	-	ABC superfamily ATP binding cassette transporter, permease protein
OG1RF_11657	-1.49879	3.06164e-10	3.60161e-08	-	ABC superfamily ATP binding cassette transporter, ABC protein
OG1RF_11663	1.70874	9.90654e-13	1.97216e-10	-	ABC superfamily ATP binding cassette transporter, ABC/membrane protein
OG1RF_11664	1.63081	2.47246e-12	4.26581e-10	-	ABC superfamily ATP binding cassette transporter, ABC/membrane protein
OG1RF_11665	1.05516	0.000149746	0.00312535	cydB	cytochrome D ubiquinol oxidase subunit II
OG1RF_11666	1.04199	0.000453839	0.0077272	cydA	cytochrome D ubiquinol oxidase subunit I
OG1RF_11673	0.721419	0.00382783	0.0379557	trmU	tRNA (5-methyl aminomethyl-2-thiouridylate)-methyltransferase
OG1RF_11693	1.42698	9.66339e-07	5.00177e-05	-	cobalt (Co2+) ABC superfamily ATP binding cassette transporter, membrane protein
OG1RF_11694	1.0685	2.35563e-05	0.000662648	-	ABC superfamily ATP binding cassette transporter, ABC protein
OG1RF_11695	1.39251	1.37634e-06	6.98425e-05	-	hypothetical protein
OG1RF_11697	-0.833215	0.000635403	0.00973031	-	hypothetical protein
OG1RF_11720	0.878001	0.000331929	0.00604953	-	group 2 glycosyl transferase
OG1RF_11721	0.643646	0.00233352	0.0266355	-	sugar transferase
OG1RF_11722	0.714815	0.000427257	0.00742685	-	hypothetical protein
OG1RF_11723	0.755157	7.0585e-05	0.00169143	-	brp/Blh family beta-carotene 15,15'-monooxygenase
OG1RF_11732	-0.642561	0.000457471	0.00773813	rmlB	dTDP glucose 4,6-dehydratase
OG1RF_11733	-0.785968	0.000186487	0.00368419	rfbC	dTDP-4-dehydrorhamnose 3,5-epimerase
OG1RF_11748	-1.07371	0.000263972	0.00502323	phzF2	phenazine biosynthesis protein PhzF family protein
OG1RF_11750	0.574286	0.00525583	0.048406	-	neutral zinc metallopeptidase
OG1RF_11753	2.33987	3.36518e-05	0.000862285	treB	PTS family trehalose porter, IIBC component
OG1RF_11756	1.76104	0.00324441	0.0341322	-	hypothetical protein
OG1RF_11766	-4.54275	2.32404e-10	3.0073e-08	-	multidrug ABC superfamily ATP binding cassette transporter, ABC protein
OG1RF_11767	-3.36799	4.61814e-11	7.46984e-09	-	ABC superfamily ATP binding cassette transporter, membrane protein
OG1RF_11793	-1.44517	5.224e-07	3.07266e-05	clpB	chaperone protein ClpB
OG1RF_11797	3.81652	7.01534e-19	4.53892e-16	pbuX	xanthine permease
OG1RF_11798	3.81308	5.17769e-14	1.11666e-11	xpt	xanthine phosphoribosyltransferase
OG1RF_11844	-0.987463	0.00163048	0.0199985	-	putative metalloprotease
OG1RF_11860	1.16343	0.000375602	0.00670384	guaC	GMP reductase
OG1RF_11874	1.32337	0.000170676	0.00345085	rpsT	30S ribosomal protein S20
OG1RF_11879	2.00832	0.00106088	0.0140305	comEB	ComE operon protein 2
OG1RF_11892	-0.688313	0.00167407	0.0201974	typA	GTP-binding protein TypA/BipA
OG1RF_11903	0.85735	0.000297057	0.00549132	gcp	O-sialoglycoprotein endopeptidase
OG1RF_11904	0.719989	0.00464207	0.0441679	rimI	ribosomal-protein-alanine acetyltransferase
OG1RF_11907	-0.826602	1.99681e-05	0.000580645	-	penicillin-binding protein 4
OG1RF_11922	2.26099	1.86641e-12	3.45019e-10	-	M protein trans-acting positive regulator
OG1RF_11923	1.71149	1.44879e-05	0.000441114	-	hypothetical protein
OG1RF_11925	1.4078	6.77058e-07	3.72814e-05	-	hypothetical protein
OG1RF_11926	1.26247	7.47878e-07	4.03231e-05	-	cro/CI family transcriptional regulator
OG1RF_11931	0.973397	0.0025351	0.0281581	upp2	uracil phosphoribosyltransferase
OG1RF_11977	2.29432	2.85934e-16	7.39998e-14	licT2	transcription antiterminator LicT
OG1RF_12013	-1.51333	9.2828e-05	0.00212601	opuAA2	glycine betaine/L-proline ABC superfamily ATP binding cassette transporter, ABC protein
OG1RF_12014	-1.26491	0.000236325	0.00459856	-	glycine betaine/carnitine/choline ABC superfamily ATP binding cassette transporter
OG1RF_12027	-0.715208	0.000955038	0.0130302	coaB	phosphopantothenate--cysteine ligase
OG1RF_12031	1.70105	1.1171e-09	1.25698e-07	-	integral membrane protein
OG1RF_12035	0.960007	0.000600998	0.00936978	-	RNA methyltransferase
OG1RF_12064	-1.70752	0.000111228	0.00248154	-	hypothetical protein
OG1RF_12065	-0.744508	0.000886447	0.0123942	nudF	ADP-ribose diphosphatase
OG1RF_12066	-1.14524	3.29531e-05	0.000852827	-	hypothetical protein
OG1RF_12067	-1.00358	6.21516e-06	0.000236542	-	tellurite resistance protein
OG1RF_12070	1.02873	0.00114172	0.014848	-	hypothetical protein
OG1RF_12072	-0.748281	0.000148694	0.00312535	mutY	A/G-specific adenine glycosylase
OG1RF_12075	1.18098	1.47297e-06	7.05933e-05	-	integral membrane protein
OG1RF_12084	0.642915	0.00194405	0.0229735	-	ABC superfamily ATP binding cassette transporter, ABC protein
OG1RF_12104	0.8417	0.000307771	0.00564902	-	O-methyltransferase
OG1RF_12109	-0.899712	1.92118e-05	0.000565002	dltD	D-alanyl-lipoteichoic acid biosynthesis protein DltD
OG1RF_12110	-1.73022	7.92983e-05	0.00184886	dltC	D-alanine--D-alanine ligase
OG1RF_12112	-1.10443	1.42662e-05	0.000439534	dltA	D-alanine--D-alanine ligase
OG1RF_12115	-1.04571	0.00121393	0.0157082	nrdD	anaerobic ribonucleoside-triphosphate reductase large subunit
OG1RF_12130	1.4566	0.00489063	0.0457616	-	ABC superfamily ATP binding cassette transporter, membrane protein
OG1RF_12132	2.19274	1.23324e-08	1.13987e-06	yniG	EmrB/QacA family drug resistance transporter
OG1RF_12152	1.59634	2.83592e-05	0.000756636	-	hypothetical protein
OG1RF_12158	-1.28298	2.48389e-09	2.47243e-07	penA	penicillin-binding protein 2B
OG1RF_12178	0.945013	3.04292e-05	0.000795462	accA	acetyl-coA carboxylase carboxyl transferase subunit alpha
OG1RF_12179	1.00236	6.20041e-06	0.000236542	accD	acetyl-coA carboxylase carboxyl transferase subunit beta
OG1RF_12180	0.670026	0.00150076	0.0186729	accC	acetyl-CoA carboxylase subunit A
OG1RF_12181	0.69465	0.00236948	0.0268957	fabZ2	(3R)-hydroxymyristoyl-ACP dehydratase
OG1RF_12183	0.833563	0.000645921	0.0097925	fabF2	beta-ketoacyl-acyl-carrier-protein synthase II
OG1RF_12184	0.852517	0.000210679	0.00413059	fabG3	3-oxoacyl-ACP reductase
OG1RF_12185	0.736608	0.000751144	0.0108601	fabD	malonyl-CoA-[acyl-carrier-protein] transacylase
OG1RF_12186	0.744448	5.51987e-05	0.00136052	fabK	enoyl-ACP reductase
OG1RF_12200	1.34482	4.53961e-06	0.000195808	trxB3	thioredoxin-disulfide reductase
OG1RF_12204	-0.710802	0.00436842	0.0423426	-	hypothetical protein
OG1RF_12210	0.701482	0.00374489	0.0379557	ktrA	Trk family potassium (K+) transporter, NAD+ binding protein
OG1RF_12238	1.70092	2.43553e-05	0.00067327	-	NCS2 family xanthine/uracil permease family protein
OG1RF_12267	-2.18325	4.30072e-08	3.71009e-06	-	permease protein
OG1RF_12268	-2.40075	6.61192e-06	0.000247995	-	ABC superfamily ATP binding cassette transporter, ABC protein
OG1RF_12269	-3.86996	1.16109e-07	8.58542e-06	-	integrating conjugative element protein
OG1RF_12271	-1.0108	0.00160116	0.0197324	cdr	coA-disulfide reductase
OG1RF_12272	-1.81143	0.00132149	0.0167648	-	rhodanese family protein
OG1RF_12284	1.01521	0.00407104	0.0400603	-	sulfate transporter/STAS domain protein
OG1RF_12302	1.83245	0.000117399	0.00259684	-	DAACS family dicarboxylate/amino acid:cation symporter
OG1RF_12321	1.47463	0.00109585	0.0143962	tag2	DNA-3-methyladenine glycosylase I
OG1RF_12333	-0.859211	0.000271156	0.00512228	mreC	rod shape-determining protein MreC
OG1RF_12339	0.963036	0.000481021	0.00803149	-	formate/nitrite transporter
OG1RF_12354	2.42427	0.00498487	0.0464059	-	ABC superfamily ATP binding cassette transporter, membrane protein
OG1RF_12359	1.77844	7.81548e-06	0.000284834	-	YitT family protein
OG1RF_12390	0.897783	0.00371681	0.0378705	rpoZ	DNA-directed RNA polymerase subunit omega
OG1RF_12394	-0.683957	0.00135214	0.0170699	-	YicC like protein
OG1RF_12420	1.55124	0.000578618	0.00907554	mscL	large conductance mechanosensitive channel protein
OG1RF_12425	1.53709	2.10598e-06	9.90959e-05	trePP	glycosyl hydrolase
OG1RF_12426	1.40888	0.00442086	0.0426909	yvdM	beta-phosphoglucomutase
OG1RF_12452	-1.1982	0.00167255	0.0201974	ubiD	UbiD family decarboxylase
OG1RF_12453	-1.10086	0.00231737	0.0266355	-	WxL domain surface protein
OG1RF_12455	-1.73722	0.0031652	0.0334349	-	hypothetical protein
OG1RF_12473	1.09651	7.81663e-05	0.00183904	-	dihydrouridine synthase
OG1RF_12474	1.11679	0.00362372	0.037068	-	ABC superfamily ATP binding cassette transporter, membrane protein
OG1RF_12475	0.942486	0.00462067	0.0441266	-	ABC superfamily ATP binding cassette transporter, ABC protein
OG1RF_12485	0.861598	5.6088e-06	0.000226578	-	phosphatidylglycerol--membrane-oligosaccharide glycerophosphotransferase
OG1RF_12489	-1.05274	3.421e-06	0.000155325	-	putative lipoprotein
OG1RF_12492	0.608311	0.00286947	0.030814	rpoC	DNA-directed RNA polymerase subunit beta prime
OG1RF_12493	0.598429	0.00470939	0.0446443	rpoB	DNA-directed RNA polymerase subunit beta
OG1RF_12500	-4.91956	1.6084e-37	1.38752e-34	-	cell-envelope associated acid phosphatase
OG1RF_12510	0.810245	0.000915685	0.0126053	ndh3	NADH dehydrogenase
OG1RF_12529	0.963832	0.000978813	0.0132627	-	brp/Blh family beta-carotene 15,15'-monooxygenase
OG1RF_12535	-4.35647	4.38115e-46	5.6692e-43	croR	response regulator
OG1RF_12536	-4.20366	2.95357e-59	7.64384e-56	croS	sensor histidine kinase
