# Supplementary material for: The HtrA chaperone monitors sortase-assembled pilus biogenesis in Enterococcus faecalis
Source: PLoS Genet. 2024 Aug 5;20(8):e1011071. doi: 10.1371/journal.pgen.1011071 (PMC11326707; doi:10.1371/journal.pgen.1011071)
Supplement: S9 Table — RNA-Seq of cells harvested at mid-log exponential phase incubated in BHI. (XLSX) [file pgen.1011071.s015.xlsx]

## Sheet: WT DAP
RNA-Seq results comparing WT OG1RF +/- daptomycin. Genes with significant differences in abundance mRNA were determined using a P value and false discovery rate (FDR) cut-off of 0.05. The log2FC represents the log2 change between biological triplicates of OG1RF untreated compared to OG1RF treated when grown to mid-log phase in BHI.
OG1RF Locus Tag	OG1RF Old Locus Tag	logFC	P Value	FDR	Gene	Annotation
OG1RF_RS00095	OG1RF_10018	-1.68809	2.95764e-08	1.12782e-06		PTS fructose transporter subunit IIB
OG1RF_RS00100	OG1RF_10019	-1.90873	8.79887e-11	4.47362e-09		PTS mannose transporter subunit IIAB
OG1RF_RS00105	OG1RF_10020	-1.89921	5.90195e-09	2.42917e-07		PTS alpha-glucoside transporter subunit IIBC
OG1RF_RS00110	OG1RF_10021	-1.8877	1.40854e-10	6.52206e-09		PTS mannose transporter subunit IID
OG1RF_RS00125		3.12447	4.74589e-11	2.46122e-09		hypothetical protein
OG1RF_RS00290	OG1RF_10057	1.51378	0.00121404	0.0204236		peptide ABC transporter substrate-binding protein
OG1RF_RS00445	OG1RF_10089	-1.16362	0.00321404	0.0478966		formate/nitrite transporter
OG1RF_RS00450	OG1RF_10090	-1.71017	0.00167305	0.0269455		lipoprotein
OG1RF_RS00460	OG1RF_10092	-2.97781	3.4801e-09	1.45547e-07		transcriptional regulator
OG1RF_RS00465	OG1RF_10093	-3.23365	2.9391e-07	1.02987e-05		serine dehydratase
OG1RF_RS00470	OG1RF_10094	-3.86583	1.66806e-08	6.55346e-07		serine dehydratase subunit alpha
OG1RF_RS00475	OG1RF_10095	-3.27073	6.64996e-07	2.15542e-05		seryl-tRNA synthetase
OG1RF_RS00685	OG1RF_10136	1.358	3.13365e-05	0.000846411		ferrichrome ABC transporter substrate-binding protein
OG1RF_RS00985	OG1RF_10197	1.26759	6.98253e-05	0.00177507		N-acetylmuramoyl-L-alanine amidase
OG1RF_RS01465	OG1RF_10265	1.19259	0.00123745	0.0204236		hypothetical protein
OG1RF_RS01550	OG1RF_10281	1.36727	0.000589666	0.0115759		serine protease
OG1RF_RS01650	OG1RF_10300	1.24566	0.00244904	0.0380261		NAD-binding protein
OG1RF_RS01655	OG1RF_10301	4.67573	3.18958e-48	4.13529e-45		RND transporter
OG1RF_RS01660	OG1RF_10302	4.55352	2.91616e-42	1.51232e-39		ABC transporter ATP-binding protein
OG1RF_RS01665	OG1RF_10303	4.58193	1.16889e-43	7.57736e-41		ABC transporter permease
OG1RF_RS01675	OG1RF_10305	1.32131	0.00048451	0.00989241		hypothetical protein
OG1RF_RS01900	OG1RF_10350	0.915116	0.00124342	0.0204236		LytR family transcriptional regulator
OG1RF_RS01915	OG1RF_10353	1.79901	0.000103351	0.00248139		hypothetical protein
OG1RF_RS01920	OG1RF_10354	2.44589	6.4133e-13	4.05602e-11		hypothetical protein
OG1RF_RS01945	OG1RF_10359	1.37198	0.000506244	0.0101101		ferrous iron transporter A
OG1RF_RS01985	OG1RF_10367	-2.81544	1.29547e-10	6.10754e-09		decarboxylase
OG1RF_RS01990	OG1RF_10368	-3.07743	4.43666e-11	2.34781e-09		amino acid permease
OG1RF_RS01995	OG1RF_10369	-2.20652	9.62847e-09	3.90104e-07		sodium:proton antiporter
OG1RF_RS02235	OG1RF_10417	3.21376	3.35502e-16	2.48559e-14	pbp2A	penicillin-binding protein 1A
OG1RF_RS02240	OG1RF_10418	0.984339	0.000758388	0.014354		hypothetical protein
OG1RF_RS02375	OG1RF_10446	1.3408	0.00124448	0.0204236		hypothetical protein
OG1RF_RS02430	OG1RF_10457	-1.29864	0.000349931	0.00749892		ATP synthase F0 subunit A
OG1RF_RS02510	OG1RF_10473	2.66117	8.44711e-15	5.61624e-13		amidase
OG1RF_RS02555	OG1RF_10481	1.90543	3.8296e-07	1.3066e-05		serine hydrolase
OG1RF_RS02560	OG1RF_10482	1.3639	8.48984e-05	0.00209659		hypothetical protein
OG1RF_RS02725	OG1RF_10516	1.56016	4.76488e-06	0.000143667		acyltransferase
OG1RF_RS02755	OG1RF_10522	-1.04312	0.000557961	0.0110442		multidrug ABC transporter permease
OG1RF_RS02795	OG1RF_10531	4.04595	1.63824e-08	6.53532e-07		hypothetical protein
OG1RF_RS02800	OG1RF_10532	4.33802	1.95862e-13	1.26968e-11		hypothetical protein
OG1RF_RS02815	OG1RF_10535	1.96229	0.000129748	0.00300391		hypothetical protein
OG1RF_RS03240	OG1RF_10621	-1.25754	0.00121717	0.0204236		glutamate ABC transporter permease
OG1RF_RS03280	OG1RF_10630	1.04437	0.00119783	0.0204236		diphosphomevalonate decarboxylase
OG1RF_RS03285	OG1RF_10631	1.29841	0.000110404	0.00260253		mevalonate kinase
OG1RF_RS03300	OG1RF_10634	1.15277	7.39694e-05	0.00186216		peptide ABC transporter substrate-binding protein
OG1RF_RS03395	OG1RF_10653	3.31701	1.41994e-20	1.53412e-18		two-component system response regulator
OG1RF_RS03400	OG1RF_10654	3.37383	4.60703e-23	5.97302e-21		two-component system sensor histidine kinase
OG1RF_RS03425	OG1RF_10659	3.50187	9.1559e-11	4.56563e-09		hypothetical protein
OG1RF_RS03660	OG1RF_10707	3.17251	4.16598e-12	2.40053e-10		DNA repair exonuclease
OG1RF_RS03735	OG1RF_10721	1.01746	0.00150381	0.0243711		transcriptional regulator MraZ
OG1RF_RS03740	OG1RF_10722	0.983159	0.00240559	0.0375764		ribosomal RNA small subunit methyltransferase H
OG1RF_RS03825	OG1RF_10739	1.34397	0.00104395	0.0187984		hypothetical protein
OG1RF_RS03900	OG1RF_10755	-1.32571	0.000332893	0.00725371		hypothetical protein
OG1RF_RS03930	OG1RF_10760	2.43891	2.80471e-16	2.20383e-14		membrane protein
OG1RF_RS03935	OG1RF_10761	2.82429	2.0009e-17	1.72944e-15		alpha/beta hydrolase
OG1RF_RS03980	OG1RF_10770	1.15378	0.000338511	0.00731466		aspartate aminotransferase
OG1RF_RS03990	OG1RF_10772	1.22996	4.80809e-05	0.00127218		haloacid dehalogenase
OG1RF_RS04135	OG1RF_t10042	2.45819	4.01926e-05	0.00107443		tRNA-Leu
OG1RF_RS04190	OG1RF_10796	-2.41004	0.00224646	0.0353034		hypothetical protein
OG1RF_RS04580	OG1RF_10875	-0.844555	0.0025252	0.0387446		streptococcin A-M57
OG1RF_RS04610	OG1RF_10881	3.01726	2.64226e-10	1.202e-08		hypothetical protein
OG1RF_RS04680	OG1RF_10895	2.73681	1.21723e-07	4.32366e-06		amino acid ABC transporter permease
OG1RF_RS04685	OG1RF_10896	2.7666	2.06031e-09	8.90396e-08		glutamine ABC transporter permease
OG1RF_RS04690	OG1RF_10897	2.72313	1.89679e-11	1.04646e-09		glutamine ABC transporter substrate-binding protein
OG1RF_RS04695	OG1RF_10898	2.8916	1.96644e-16	1.59343e-14	glnQ	ABC transporter ATP-binding protein
OG1RF_RS04760	OG1RF_10911	1.27556	1.5318e-05	0.000447486		2,3,4,5-tetrahydropyridine-2,6-carboxylate N-succinyltransferase
OG1RF_RS04830	OG1RF_10925	0.847384	0.00336993	0.049649		penicillin-binding protein 1A
OG1RF_RS05060	OG1RF_10971	1.38045	0.00283	0.0429134		phosphate ABC transporter substrate-binding protein
OG1RF_RS05215	OG1RF_11002	1.76857	0.000108867	0.00258984		phosphoesterase
OG1RF_RS05360	OG1RF_11031	1.68605	0.00220324	0.0348354		hypothetical protein
OG1RF_RS05365	OG1RF_11032	2.48427	8.17911e-06	0.000243775		hypothetical protein
OG1RF_RS05370	OG1RF_11033	0.953309	0.00102628	0.0186094		sulfatase
OG1RF_RS05385	OG1RF_11036	1.28835	0.000366055	0.00773241		ATPase P
OG1RF_RS05560	OG1RF_11072	1.97066	7.92036e-05	0.00197476		transcriptional regulator
OG1RF_RS05565	OG1RF_11073	2.60707	4.68292e-08	1.75949e-06		LysR family transcriptional regulator
OG1RF_RS05625	OG1RF_11085	1.41277	1.59444e-05	0.000454328		aminotransferase AlaT
OG1RF_RS05665	OG1RF_11093	2.85378	1.52195e-17	1.36083e-15		hypothetical protein
OG1RF_RS05670	OG1RF_11094	3.40199	1.37519e-29	2.54704e-27		membrane protein
OG1RF_RS05860	OG1RF_11130	1.13021	0.000309655	0.0068627		peptidase M4
OG1RF_RS05970	OG1RF_11151	1.41146	2.1206e-05	0.00059126		hydroxymethylglutaryl-CoA synthase
OG1RF_RS05975	partial;pseudo	1.23459	0.000849022	0.0158382
OG1RF_RS06040	OG1RF_11164	-1.01676	0.00291405	0.043931		hypothetical protein
OG1RF_RS06215	OG1RF_11199	2.01155	0.000128119	0.00299291		diacetylchitobiose-6-phosphate hydrolase
OG1RF_RS06220	OG1RF_11200	2.95242	3.17684e-09	1.35042e-07		hypothetical protein
OG1RF_RS06235	OG1RF_11203	0.869263	0.00306649	0.0459619		glutamate dehydrogenase
OG1RF_RS06415	OG1RF_11239	1.64959	6.71544e-05	0.00173447		hypothetical protein
OG1RF_RS06480	OG1RF_11252	5.59947	6.97208e-13	4.30443e-11		hypothetical protein
OG1RF_RS06490	OG1RF_11254	2.16107	1.55317e-05	0.000447486		hypothetical protein
OG1RF_RS06520	OG1RF_11260	-2.11018	1.92122e-06	6.00209e-05		membrane protein
OG1RF_RS06545	OG1RF_11265	1.01572	0.000598214	0.0115759		peptidase M23
OG1RF_RS06655	OG1RF_11288	1.1984	0.000250446	0.00569656		Cro/Cl family transcriptional regulator
OG1RF_RS06745	OG1RF_11306	1.93731	1.23692e-06	3.91138e-05		DNA mismatch repair protein MutT
OG1RF_RS07010	OG1RF_11358	1.03932	0.00210666	0.0337196		ATP-dependent protease ATPase subunit HslU
OG1RF_RS07015	OG1RF_11359	1.29219	0.000320591	0.00704485		ATP-dependent protease subunit HslV
OG1RF_RS07020	OG1RF_11360	1.17656	0.000595954	0.0115759		tyrosine recombinase XerC
OG1RF_RS07105	OG1RF_11377	3.54924	2.09972e-15	1.43278e-13		conjugal transfer protein TraX
OG1RF_RS07135	OG1RF_11383	3.08677	3.82744e-12	2.25558e-10		NADPH:quinone reductase
OG1RF_RS07140	OG1RF_11384	5.04938	1.62284e-38	5.26003e-36		permease
OG1RF_RS07145	OG1RF_11385	4.61481	1.88085e-31	4.43368e-29		peptide ABC transporter ATP-binding protein
OG1RF_RS07525	OG1RF_11462	5.44481	2.1973e-20	2.19139e-18	liaZ	membrane protein
OG1RF_RS07530	OG1RF_11463	5.13433	2.18445e-20	2.19139e-18	liaY	PspC family transcriptional regulator
OG1RF_RS07535	OG1RF_11464	5.55527	1.21786e-39	5.26318e-37	liaX	hypothetical protein
OG1RF_RS08045	OG1RF_11568	1.24251	0.000492289	0.0099727		glyoxylase
OG1RF_RS08050	OG1RF_11569	3.09173	3.67925e-23	5.02121e-21		membrane protein
OG1RF_RS08055	OG1RF_11570	3.52598	7.18027e-24	1.03436e-21		glycerophosphoryl diester phosphodiesterase
OG1RF_RS08490	OG1RF_11656	5.30799	5.69546e-51	1.47683e-47		peptide ABC transporter permease
OG1RF_RS08495	OG1RF_11657	5.29377	1.94645e-47	1.68238e-44		ABC transporter ATP-binding protein
OG1RF_RS08525	OG1RF_11663	-0.957346	0.000466723	0.00960486		cysteine ABC transporter ATP-binding protein
OG1RF_RS08530	OG1RF_11664	-1.071	0.000145277	0.00333366		cysteine ABC transporter ATP-binding protein
OG1RF_RS08890	OG1RF_11736	1.19456	0.000506869	0.0101101		glycosyl transferase family 2
OG1RF_RS08895	OG1RF_11737	1.10332	0.00118054	0.0204076		glycosyl transferase family 2
OG1RF_RS08965	OG1RF_11751	3.74957	1.0581e-24	1.61392e-22		hypothetical protein
OG1RF_RS09175	OG1RF_11793	1.81181	0.000370819	0.0077543	clpB	chaperone protein ClpB
OG1RF_RS09190	OG1RF_11796	1.06935	0.000984813	0.0179832		phosphoribosylaminoimidazole carboxylase
OG1RF_RS09260	OG1RF_11810	-1.833	5.48378e-07	1.79993e-05		transporter
OG1RF_RS09725	OG1RF_11901	1.05367	0.000899989	0.016619		hydrolase
OG1RF_RS09760	OG1RF_11908	3.05302	2.47649e-19	2.29341e-17		virion core protein
OG1RF_RS09765	OG1RF_11909	2.75029	5.89337e-17	4.92952e-15		hypothetical protein
OG1RF_RS09770	OG1RF_11910	2.63503	3.00858e-16	2.29449e-14		hypothetical protein
OG1RF_RS09780	OG1RF_11912	-1.55493	0.000304497	0.00680657		hypothetical protein
OG1RF_RS09915	OG1RF_11938	-1.45951	0.00036679	0.00773241		fumarate reductase flavoprotein subunit
OG1RF_RS10220	OG1RF_11997	-2.09281	7.44703e-08	2.68196e-06		GNAT family acetyltransferase
OG1RF_RS10225	OG1RF_11998	-1.85003	8.38169e-07	2.68317e-05		hypothetical protein
OG1RF_RS10230	OG1RF_11999	-2.44588	3.67709e-11	1.9864e-09		cobalt ABC transporter ATP-binding protein
OG1RF_RS10300	OG1RF_12013	3.01585	1.10571e-20	1.24657e-18		glycine/betaine ABC transporter ATP-binding protein
OG1RF_RS10305	OG1RF_12014	3.05297	9.39724e-13	5.66676e-11		glycine/betaine ABC transporter permease
OG1RF_RS10340	OG1RF_12021	-1.44314	9.81884e-05	0.00240191		spermidine/putrescine ABC transporter substrate-binding protein
OG1RF_RS10565	OG1RF_12066	3.79872	2.1081e-27	3.6442e-25		hypothetical protein
OG1RF_RS10570	OG1RF_12067	4.01465	1.91066e-30	4.12862e-28		tellurite resistance protein
OG1RF_RS10670	OG1RF_12086	1.32038	0.0010652	0.0190487		serine dehydratase subunit alpha
OG1RF_RS10730	OG1RF_12098	1.0045	0.00248547	0.0383621		oxidoreductase
OG1RF_RS10785	OG1RF_12109	3.3175	5.26184e-23	6.49712e-21		D-alanyl transfer protein DltD
OG1RF_RS10790	OG1RF_12110	3.12654	9.94337e-16	7.16199e-14		D-alanine--poly(phosphoribitol) ligase subunit 2
OG1RF_RS10795	OG1RF_12111	3.27683	6.93349e-27	1.12366e-24		D-alanyl-lipoteichoic acid biosynthesis protein DltB
OG1RF_RS10800	OG1RF_12112	3.59145	3.88358e-30	7.74625e-28		D-alanine--poly(phosphoribitol) ligase subunit 1
OG1RF_RS10805		2.8404	1.31551e-09	5.78154e-08		hypothetical protein
OG1RF_RS10810	OG1RF_12113	2.2223	6.20606e-08	2.26652e-06		permease
OG1RF_RS10815	OG1RF_12114	2.09068	3.0338e-07	1.04888e-05		ABC transporter ATP-binding protein
OG1RF_RS10905	OG1RF_12131	3.29697	1.25985e-19	1.20993e-17		membrane protein
OG1RF_RS11010	OG1RF_12152	-1.81892	4.22323e-07	1.40395e-05		hypothetical protein
OG1RF_RS11045	OG1RF_12158	1.22082	0.000282564	0.0063712	pbpA	Penicillin-binding protein 2B
OG1RF_RS11075	OG1RF_12164	1.47463	3.05291e-06	9.31317e-05		hypothetical protein
OG1RF_RS11085	OG1RF_12166	1.83157	2.40467e-05	0.00066333		hypothetical protein
OG1RF_RS11150	OG1RF_12179	-0.968756	0.000782862	0.0147099		acetyl-CoA carboxylase carboxyl transferase subunit beta
OG1RF_RS11155	OG1RF_12180	-0.848772	0.00258265	0.0393931		acetyl-CoA carboxylase biotin carboxylase subunit
OG1RF_RS11160	OG1RF_12181	-1.17016	4.96668e-05	0.00130087		3-hydroxyacyl-ACP dehydratase
OG1RF_RS11295	OG1RF_12202	-1.04291	0.000903692	0.016619		2', 3'-cyclic nucleotide 2'-phosphodiesterase
OG1RF_RS11335	OG1RF_12210	1.40077	0.00109646	0.019341		potassium transporter Trk
OG1RF_RS11340	OG1RF_12211	2.98568	8.13146e-12	4.58367e-10	liaR	LuxR family transcriptional regulator
OG1RF_RS11345	OG1RF_12212	2.73126	1.26044e-10	6.10754e-09	liaS	two-component system sensor histidine kinase
OG1RF_RS11350	OG1RF_12213	2.20858	4.1622e-10	1.86079e-08	liaF	membrane protein
OG1RF_RS11360	OG1RF_12215	1.02782	0.00115546	0.020108		aminodeoxychorismate lyase
OG1RF_RS11610	OG1RF_12267	6.21456	1.54411e-39	5.71983e-37		permease
OG1RF_RS11615	OG1RF_12268	6.57058	4.23676e-36	1.22066e-33		ABC transporter ATP-binding protein
OG1RF_RS11620	OG1RF_12269	6.49185	1.42814e-31	3.70317e-29		RND transporter
OG1RF_RS11765	OG1RF_12298	3.54006	1.91134e-21	2.25278e-19		DNA-binding protein
OG1RF_RS11805	OG1RF_12305	1.31071	0.00127734	0.0208311	htrA	serine protease
OG1RF_RS11925	OG1RF_12328	2.5324	1.79399e-08	6.94302e-07		hypothetical protein
OG1RF_RS12045	OG1RF_12351	1.37408	0.0021805	0.0346874		iron ABC transporter substrate-binding protein
OG1RF_RS12055	OG1RF_12353	1.77919	9.98869e-05	0.00242062		iron ABC transporter permease
OG1RF_RS12060	OG1RF_12354	1.41378	0.00107478	0.0190884		iron ABC transporter permease
OG1RF_RS12125	OG1RF_12366	2.26539	3.9203e-07	1.32017e-05		peptide ABC transporter substrate-binding protein
OG1RF_RS12130	OG1RF_12367	1.55223	0.00323785	0.0479756		peptide ABC transporter permease
OG1RF_RS12145	OG1RF_12370	1.7666	1.54667e-05	0.000447486		dipeptide/oligopeptide/nickel ABC transporter ATP-binding protein
OG1RF_RS12375	OG1RF_12417	0.972798	0.00123674	0.0204236		transcriptional regulator
OG1RF_RS12485	OG1RF_12443	1.62476	1.85877e-05	0.000523892		Rrf2 family transcriptional regulator
OG1RF_RS12490		1.60783	2.99642e-05	0.000817866		membrane protein
OG1RF_RS12565	OG1RF_12460	-1.03608	0.0012372	0.0204236		antiholin
OG1RF_RS12670	OG1RF_12481	-1.50437	6.75595e-05	0.00173447		choline-binding protein
OG1RF_RS12705	OG1RF_12490	1.21899	0.000454655	0.00943136		gluconate kinase
OG1RF_RS12735	OG1RF_12496	3.36779	1.06711e-15	7.4784e-14		DNA-binding protein
OG1RF_RS12755	OG1RF_12500	3.53583	1.28437e-10	6.10754e-09		LytR family transcriptional regulator
OG1RF_RS12760	OG1RF_12501	-2.30024	0.00113097	0.0198149		hypothetical protein
OG1RF_RS12785	OG1RF_12507	-1.03613	0.000614982	0.0117254		1,4-dihydroxy-2-naphthoate octaprenyltransferase
OG1RF_RS12800	OG1RF_12510	-0.827161	0.00340293	0.049852		NADH dehydrogenase
OG1RF_RS12980	OG1RF_12535	1.98689	2.21313e-06	6.83172e-05	croR	two-component system response regulator
OG1RF_RS12985	OG1RF_12536	1.99914	4.74989e-08	1.75949e-06	croS	two-component system sensor histidine kinase
OG1RF_RS13210		-2.14365	0.000603666	0.0115949		hypothetical protein
