# Supplementary material for: The HtrA chaperone monitors sortase-assembled pilus biogenesis in Enterococcus faecalis
Source: PLoS Genet. 2024 Aug 5;20(8):e1011071. doi: 10.1371/journal.pgen.1011071 (PMC11326707; doi:10.1371/journal.pgen.1011071)
Supplement: S10 Table — (XLSX) [file pgen.1011071.s016.xlsx]

## Sheet: 1A
37°C
	Hours	OG1RF wt OD600					ΔhtrA OD600					OG1RF wt CFU ml-1					ΔhtrA CFU ml-1
	0	0.03	0.02	0.02	0.005	0.011	0.02	0.02	0.02	0.005	0.01	12300000	7700000	8100000	1560000	2360000	6200000	7700000	4100000	2240000	2080000
	1	0.03	0.03	0.04	0.011	0.016	0.04	0.04	0.04	0.009	0.008	12300000	5400000	11400000	1760000	9120000	20700000	12000000	15400000	2520000	7760000
	2	0.07	0.08	0.09	0.043	0.032	0.09	0.08	0.09	0.038	0.024	22400000	36200000	24000000	9320000	6400000	30000000	11000000	21000000	9600000	12400000
	3	0.17	0.17	0.17	0.117	0.082	0.18	0.18	0.2	0.108	0.077	54000000	50000000	65000000	22000000	18000000	100000000	46000000	105000000	26000000	18400000
	4	0.49	0.47	0.55	0.364	0.219	0.51	0.52	0.59	0.327	0.179	260000000	59000000	380000000	81600000	40000000	200000000	360000000	210000000	69600000	46400000
	5	1.19	1.13	1.28	1.184	0.68	1.19	1.2	1.31	1.15	0.59	550000000	770000000	570000000	504000000	196000000	650000000	580000000	480000000	496000000	144000000
	6	1.58	1.57	1.53	1.605	1.38	1.54	1.53	1.51	1.36	1.165	930000000	620000000	620000000	864000000	504000000	1010000000	950000000	1020000000	868000000	356000000
	7	1.52	1.49	1.5	1.59	1.865	1.5	1.5	1.5	1.555	1.875	940000000	680000000	700000000	976000000	728000000	1130000000	1290000000	890000000	864000000	640000000
	8	1.5	1.5	1.49	1.55	1.885	1.48	1.51	1.51	1.575	1.875	730000000	610000000	750000000	812000000	2560000000	1020000000	870000000	860000000	884000000	1680000000
42°C
	Hours	OG1RF wt OD600		ΔhtrA OD600		OG1RF wt CFU ml-1		ΔhtrA CFU ml-1
	0	0.004	0.011	0.005	0.011	1480000	2080000	1720000	4040000
	1	0.013	0.018	0.011	0.022	3000000	7720000	3320000	29200000
	2	0.056	0.042	0.057	0.057	18000000	4280000	26800000	5520000
	3	0.256	0.123	0.228	0.217	66000000	26400000	59600000	60800000
	3.5	0.487	0.234	0.47	0.395	196000000	34000000	140000000	148000000
	4	0.86	0.419	0.805	0.788	272000000	97600000	236000000	524000000
	4.5	1.336	0.78	1.29	0.964	528000000	656000000	656000000	844000000
	5	1.416	1.51	1.396	1.77	692000000	1360000000	408000000	1400000000
	5.5	1.92	1.74	1.764	1.775	476000000	940000000	1160000000	956000000
	6	1.315	1.73	1.405	1.68	996000000	964000000	1100000000	1080000000
	7	1.32	1.64	1.4	1.73	944000000	900000000	808000000	984000000
	8	1.395	1.7	1.425	1.69	888000000	1000000000	832000000	1110000000

## Sheet: 1C
Wound 8h CFU/wound
	OG1RF	OG1X	ΔhtrA	OG1X
	54400000	40800000	47200000	44000000
	5400000	4840000	46800000	53600000
	5560000	3760000	33600000	37200000
	57200000	52000000	34400000	36800000
Competitive Index 8h
	OG1RF	ΔhtrA
	1.62092	1.4303
	1.35634	1.16418
	1.79766	1.2043
	1.33726	1.24638
Wound 72h CFU/wound
	OG1RF	OG1X	ΔhtrA	OG1X	ΔhtrA pEmpty	OG1X	ΔhtrA phtrA	OG1X
	203000	230000	27000	103000	7600	29600	20000	11200
	107000	56700	18300	86700	31200	46800	14000	18400
	180000	130000	33300	177000	4400	32800	15600	14000
	160000	193000	43000	223000	12000	52000	8000	7200
	120000	120000	12400	128000	15600	52800	23600	40800
	88000	104000	17600	108000	16000	156000	36000	53200
	56000	92000	24400	172000	6400	56000	60000	68000
	120000	228000	15200	140000	18800	96000	26400	41600
	240000	224000	2800	52000	12000	132000	600000	1120000
	58800	124000	18400	68000	13200	44000	52000	92000
			3600	144000	12000	160000	72000	112000
					12400	80000	44000	188000
Competitive Index 72h
	OG1RF	ΔhtrA	ΔhtrApEmpty	ΔhtrAphtrA
	1.00193	0.291732	0.17	0.97
	2.13333	0.236184	0.43	0.42
	1.56923	0.210661	0.09	0.61
	0.937931	0.214969	0.15	0.61
	1.00193	0.291732	0.328	0.549
	2.13333	0.236184	0.114	0.642
	1.56923	0.210661	0.127	0.838
	0.937931	0.214969	0.218	0.602
		0.053018	0.13	0.59
	1.47059	0.266425	0.42	0.62
	0.650854	0.024615	0.11	0.7
			0.22	0.26

## Sheet: 2C
	Relative density
		WT	ΔhtrA	ΔsrtA	ΔsrtAΔhtrA	ΔebpABC	ΔsrtAΔhtrA pEmpty	ΔsrtAΔhtrA psrtA	ΔsrtAΔhtrA phtrA	ΔsrtAΔhtrA phtrAS271A
		0.1	0.3	1	4.6	0.4	3.9	0.4	1.8	1.8
		0.037945	0.049167	1	4.27264	0.325	3.9	0.109943	2.99427	2
		0.124852	0.170299	1	3.55512	0.2	3.05169	0.195012	1.50993	1.6
		0.177174	0.2404	1	5.7846	0.28	6.51045	0.435435	3.47366	0.238257

## Sheet: 2D
	% piliation
		OG1RF	ΔhtrA	ΔsrtA	ΔsrtAΔhtrA	ΔsrtAΔhtrA pEmpty	ΔsrtAΔhtrA psrtA	ΔsrtAΔhtrA phtrA
		8.33333	30.303	69.2308	91.4286	90.755	38.303	55.789
		11.1111	53.125	74.8284	85.4167	81.4768	44.7895	71.11
		12	32.3529	62.5	82.0513	88.3467	28.41	68.45
		15	10	39.4737	78.9474	71.892	15.6589	42.4737
		15	22.2222	52.7778	69.2308	75.7892	32.2222	69.2308

## Sheet: 3C
	Fold change ebpABCR
			WT			ΔsrtAΔhtrA
		ebpA	0.91529	0.971946	0.992024	3.16459	3.12897	4.41247
		ebpB	0.993352	1.00685	0.999843	2.95253	2.92935	2.87691
		ebpC	1.01704	0.983248	1.00155	4.27025	4.26682	4.46867
		ebpR	0.965465	1.05275	0.983868	1.02128	1.20768	1.03469

## Sheet: 4A
	Fold change croRS
			WT			ΔsrtAΔhtrA			croR::TnΔsrtAΔhtrA
		croR	0.97941	1.02102	1.03719	2.8011	2.84723	2.6353	0.017449	0.0219777	0.0218624
		croS	1.007	0.993047	0.97967	2.11274	2.22593	2.16512	0.029815	0.028957	0.0285814

## Sheet: 4B
	% piliation
			WT	ΔsrtAΔhtrA	croR:TnΔsrtAΔhtrA
			26.6667	70	32.4324
			29.2035	59.4828	12.6984
			38.5827	72.973	54.2373
			25.3846	68.75	24.5098
			18.3099	69.8113	23.1707
			9.18919	58.6667	6.31579
			12.1212	59.4937	25.9615
			11.0294	69.8413	32
			22.043	86.4865	18.75
			8.08081	72.5807	38.4615
			17.3333	77.4193	33.9623
			13.8889	64	45.283
			16.6667	80.6452
			11.9205	68.9922
				81.3187
				74.359
				75
				71.4286

## Sheet: 4C
	Fold change ebpABC
			ebpA			ebpB			ebpC
		WT	0.91529	0.971946	0.992024	0.993352	1.00685	0.999843	1.01704	0.983248	1.00155
		dAdH	3.16459	3.12897	4.41247	2.95253	2.92935	2.87691	4.27025	4.26682	4.46867
		croR::tndAdH	1.58684	1.68409	1.70745	1.20089	1.20923	1.22382	0.945405	1.08405	1.09944

## Sheet: 5C
Max Cell Width
	mids	WT	∆htrA	∆srtA	∆srtA∆htrA	∆srtA∆ebpABC∆htrA
	0.03	0	0	0	0	0
	0.09	0	0	0	0	0
	0.15	0	0	0	0	0
	0.21	0	0	0	0	0
	0.27	0	0	0	0	0
	0.33	0	0	0	0	0
	0.39	0.007246	0	0.003546	0	0
	0.45	0.028986	0.036496	0.028369	0.027397	0.028986
	0.51	0.072464	0.094891	0.141844	0.059361	0.115942
	0.57	0.253623	0.394161	0.400709	0.123288	0.318841
	0.63	0.449275	0.693431	0.560284	0.424658	0.913043
	0.69	0.717391	1	0.957447	0.593607	1
	0.75	1	0.992701	1	0.917808	0.942029
	0.81	0.630435	0.686131	0.684397	1	0.246377
	0.87	0.181159	0.248175	0.258865	0.744292	0.043478
	0.93	0.050725	0.029197	0.060284	0.39726	0
	0.99	0	0.007299	0.014184	0.16895	0
	1.05	0	0.007299	0	0.03653	0
	1.11	0	0	0	0.009132	0
	1.17	0.014493	0	0	0.004566	0
	1.23	0	0.007299	0	0	0
	1.29	0	0	0	0	0
	1.35	0	0	0	0	0
	1.41	0	0	0	0	0
	1.47	0	0	0	0	0
	1.53	0	0.007299	0	0	0
	1.59	0	0	0	0	0
	1.65	0	0	0	0	0
	1.71	0	0	0	0	0
	1.77	0	0	0	0	0
	1.83	0	0	0	0.004566	0
	1.89	0	0	0	0	0
	1.95	0	0	0	0	0

## Sheet: 5E
	Max cell width
		mids	croS::tn∆srtA∆htrA	croR::tn∆srtA∆htrA	WT	∆srtA∆htrA
		0.03	0	0	0	0
		0.09	0	0	0	0
		0.15	0	0	0	0
		0.21	0	0	0	0
		0.27	0	0	0	0
		0.33	0	0	0	0
		0.39	0	0.0104167	0	0
		0.45	0	0.00520833	0	0.007092
		0.51	0.00490196	0.0416667	0.021429	0.028369
		0.57	0.0441176	0.109375	0.071429	0.106383
		0.63	0.132353	0.380208	0.25	0.347518
		0.69	0.220588	0.619792	0.65	0.631206
		0.75	0.598039	1	0.939286	0.780142
		0.81	0.887255	0.9375	1	0.978723
		0.87	1	0.598958	0.421429	1
		0.93	0.656863	0.385417	0.096429	0.51773
		0.99	0.254902	0.151042	0.021429	0.35461
		1.05	0.0735294	0.0260417	0.007143	0.177305
		1.11	0.00490196	0.0260417	0	0.099291
		1.17	0.00490196	0.00520833	0	0.014184
		1.23	0	0	0.003571	0.007092
		1.29	0.00490196	0.0104167	0.003571	0.014184
		1.35	0	0	0	0
		1.41	0	0	0.003571	0
		1.47	0	0	0	0
		1.53	0	0	0	0
		1.59	0	0	0	0
		1.65	0	0	0	0
		1.71	0	0	0	0
		1.77	0	0	0	0
		1.83	0	0	0	0
		1.89	0	0.00520833	0	0
		1.95	0	0	0	0

[truncated: 11 more sheets: 6A, 7A, 7C, 1SA, 1SB, 2SC, 3SB, 4SB, 5SA, 5SB, 6S]
